# Supplementary material for: Systems genetics reveals ITIH5 as a key mediator of adipocyte–Endothelial crosstalk
Source: Mol Metab. 2026 Apr 21;108:102373. doi: 10.1016/j.molmet.2026.102373 (PMC13156600; doi:10.1016/j.molmet.2026.102373)
Supplement: Multimedia component 14 [file mmc14.csv]

	gene	p_val	avg_log2FC	pct.1	pct.2	p_val_adj	analysis	group.1	group.2	cluster
1	Igkc	0	-5.13683122	0.107	0.956	0	g	ITIH5	GFP	0
2	Mmp19	0	-2.296010108	0.325	0.917	0	g	ITIH5	GFP	0
3	Nnat	0	3.283054455	0.852	0.336	0	g	ITIH5	GFP	0
4	Il1rn	0	-2.86637108	0.502	0.985	0	g	ITIH5	GFP	0
5	Akr1b8	0	-2.10679759	0.467	0.944	0	g	ITIH5	GFP	0
6	Rnf128	0	-1.946387796	0.464	0.937	0	g	ITIH5	GFP	0
7	Itgb2	0	-1.796717002	0.584	0.964	0	g	ITIH5	GFP	0
8	Adam8	0	-1.336452064	0.769	0.988	0	g	ITIH5	GFP	0
9	Creg1	0	-1.581975314	0.767	0.983	0	g	ITIH5	GFP	0
10	Mest	0	1.783461024	0.949	0.795	0	g	ITIH5	GFP	0
11	Cyba	0	-1.236306664	0.879	0.994	0	g	ITIH5	GFP	0
12	Ccl9	0	-1.218431892	0.889	0.998	0	g	ITIH5	GFP	0
13	Mmp12	0	-2.740479137	0.891	0.999	0	g	ITIH5	GFP	0
14	Txn1	0	-1.188824837	0.894	0.994	0	g	ITIH5	GFP	0
15	Ccl6	0	-1.353686095	0.913	0.998	0	g	ITIH5	GFP	0
16	Cdo1	0	1.660836899	0.981	0.92	0	g	ITIH5	GFP	0
17	Prelp	0	1.566784973	0.95	0.891	0	g	ITIH5	GFP	0
18	Ctss	0	-1.063297729	0.947	0.998	0	g	ITIH5	GFP	0
19	Plaat3	0	1.636376355	0.984	0.934	0	g	ITIH5	GFP	0
20	Sh3bgrl3	0	-1.146594182	0.956	1	0	g	ITIH5	GFP	0
21	Gpnmb	0	-1.773362133	0.959	0.999	0	g	ITIH5	GFP	0
22	Lipe	0	1.40143014	0.96	0.92	0	g	ITIH5	GFP	0
23	Adipoq	0	1.863817661	0.996	0.961	0	g	ITIH5	GFP	0
24	Car3	0	3.04261617	1	0.969	0	g	ITIH5	GFP	0
25	Pcx	0	1.241798067	0.97	0.946	0	g	ITIH5	GFP	0
26	Akr1a1	0	-0.936775759	0.979	1	0	g	ITIH5	GFP	0
27	Npr3	0	1.289895633	0.992	0.971	0	g	ITIH5	GFP	0
28	Tns1	0	1.395917517	0.992	0.971	0	g	ITIH5	GFP	0
29	Lep	0	1.4296853	0.994	0.975	0	g	ITIH5	GFP	0
30	Plin1	0	1.203570057	0.988	0.971	0	g	ITIH5	GFP	0
31	Cidec	0	1.393841134	0.992	0.977	0	g	ITIH5	GFP	0
32	Gpx1	0	-0.886102816	0.987	0.999	0	g	ITIH5	GFP	0
33	Sncg	0	1.40608483	0.996	0.988	0	g	ITIH5	GFP	0
34	Gsn	0	1.32917854	0.994	0.987	0	g	ITIH5	GFP	0
35	Cav1	0	1.092970298	0.992	0.986	0	g	ITIH5	GFP	0
36	Ifi27l2a	0	2.21248821	0.999	0.993	0	g	ITIH5	GFP	0
37	Dgat2	0	1.132988748	0.998	0.994	0	g	ITIH5	GFP	0
38	Col3a1	0	-0.866474837	0.997	1	0	g	ITIH5	GFP	0
39	Ctsl	0	-0.882213481	0.998	1	0	g	ITIH5	GFP	0
40	Lgals3	0	-1.151323579	0.998	1	0	g	ITIH5	GFP	0
41	Lpgat1	0	1.098665833	0.999	0.997	0	g	ITIH5	GFP	0
42	Hp	0	1.520491831	0.999	0.998	0	g	ITIH5	GFP	0
43	Psap	0	-1.080412284	0.999	1	0	g	ITIH5	GFP	0
44	Ctsb	0	-0.696887574	1	1	0	g	ITIH5	GFP	0
45	Dbi	0	0.862907268	1	1	0	g	ITIH5	GFP	0
46	Fabp4	0	1.407673771	1	1	0	g	ITIH5	GFP	0
47	Fth1	0	-1.054158162	1	1	0	g	ITIH5	GFP	0
48	Lgals1	0	0.764389655	1	1	0	g	ITIH5	GFP	0
49	Mmd	0	0.976437207	0.998	0.998	0	g	ITIH5	GFP	0
50	Sfrp5	0.00E+00	2.305696771	0.83	0.509	0.00E+00	g	ITIH5	GFP	0
51	Aoc3	0.00E+00	1.534429549	0.923	0.823	0.00E+00	g	ITIH5	GFP	0
52	Ctsd	0.00E+00	-0.856712023	0.988	0.999	1.49E-306	g	ITIH5	GFP	0
53	Rbp4	0.00E+00	2.078926744	0.839	0.583	1.08E-304	g	ITIH5	GFP	0
54	Lpl	5.30E-307	0.560008115	1	0.999	1.03E-302	g	ITIH5	GFP	0
55	Itih5	2.36E-306	1.781034092	0.86	0.724	4.60E-302	g	ITIH5	GFP	0
56	Sod3	1.64E-304	1.338833844	0.95	0.902	3.18E-300	g	ITIH5	GFP	0
57	Tpt1	1.12E-303	-0.733682544	0.994	1	2.19E-299	g	ITIH5	GFP	0
58	Plin4	9.14E-295	2.123274289	0.815	0.539	1.78E-290	g	ITIH5	GFP	0
59	Chpt1	1.28E-294	1.20871989	0.984	0.957	2.50E-290	g	ITIH5	GFP	0
60	Rnh1	1.15E-292	-1.264879379	0.731	0.98	2.25E-288	g	ITIH5	GFP	0
61	Cav2	3.33E-290	1.034136101	0.982	0.973	6.48E-286	g	ITIH5	GFP	0
62	Vim	1.21E-284	-0.697536626	0.995	0.999	2.36E-280	g	ITIH5	GFP	0
63	Atp6v0c	3.66E-283	-1.16845182	0.767	0.988	7.13E-279	g	ITIH5	GFP	0
64	Tm4sf19	4.19E-280	-1.985506444	0.318	0.877	8.16E-276	g	ITIH5	GFP	0
65	Tyrobp	1.11E-279	-1.062548458	0.875	0.99	2.16E-275	g	ITIH5	GFP	0
66	Capg	7.50E-279	-1.378210108	0.641	0.964	1.46E-274	g	ITIH5	GFP	0
67	Mt3	8.91E-278	-4.319282862	0.021	0.491	1.73E-273	g	ITIH5	GFP	0
68	Emp3	3.84E-277	-1.197752462	0.751	0.977	7.48E-273	g	ITIH5	GFP	0
69	Sptbn1	3.10E-275	1.003338004	0.986	0.983	6.03E-271	g	ITIH5	GFP	0
70	Lipa	1.74E-272	-1.393198262	0.623	0.949	3.38E-268	g	ITIH5	GFP	0
71	Clec4d	4.11E-272	-2.343145887	0.176	0.766	7.99E-268	g	ITIH5	GFP	0
72	Anxa4	1.44E-269	-1.235677128	0.719	0.97	2.80E-265	g	ITIH5	GFP	0
73	Dst	5.55E-269	1.367774866	0.918	0.837	1.08E-264	g	ITIH5	GFP	0
74	Tuba1a	1.39E-266	0.972874803	0.998	0.993	2.70E-262	g	ITIH5	GFP	0
75	Trf	2.45E-264	1.046020028	0.977	0.966	4.78E-260	g	ITIH5	GFP	0
76	Anxa6	8.98E-261	1.107213172	0.94	0.924	1.75E-256	g	ITIH5	GFP	0
77	Prkar2b	3.10E-258	1.11020928	0.949	0.932	6.04E-254	g	ITIH5	GFP	0
78	Ckb	6.73E-257	-1.795872329	0.384	0.888	1.31E-252	g	ITIH5	GFP	0
79	Esd	2.04E-254	-1.419268271	0.601	0.949	3.97E-250	g	ITIH5	GFP	0
80	Aldh6a1	3.40E-253	1.577726956	0.829	0.673	6.62E-249	g	ITIH5	GFP	0
81	Jchain	9.26E-253	-4.520272943	0.017	0.445	1.80E-248	g	ITIH5	GFP	0
82	Gstz1	3.30E-250	1.554496174	0.822	0.686	6.43E-246	g	ITIH5	GFP	0
83	Vsig8	1.21E-248	-2.345228781	0.158	0.719	2.36E-244	g	ITIH5	GFP	0
84	Ctsa	4.70E-248	-1.040021943	0.83	0.988	9.16E-244	g	ITIH5	GFP	0
85	Alox5ap	1.33E-246	-1.400952126	0.575	0.945	2.59E-242	g	ITIH5	GFP	0
86	Tmem45b	2.04E-246	2.071578681	0.754	0.473	3.96E-242	g	ITIH5	GFP	0
87	Ctsz	2.79E-244	-0.900259012	0.925	0.993	5.44E-240	g	ITIH5	GFP	0
88	Crip1	3.91E-244	-0.937000216	0.894	0.993	7.60E-240	g	ITIH5	GFP	0
89	Rarres2	1.56E-243	1.138209693	0.933	0.912	3.03E-239	g	ITIH5	GFP	0
90	Cavin1	2.39E-240	1.107765589	0.94	0.935	4.65E-236	g	ITIH5	GFP	0
91	Cryab	6.31E-238	1.399400454	0.896	0.789	1.23E-233	g	ITIH5	GFP	0
92	Cd68	5.34E-233	-0.819511152	0.953	1	1.04E-228	g	ITIH5	GFP	0
93	Slc1a5	2.06E-232	1.104152871	0.978	0.955	4.00E-228	g	ITIH5	GFP	0
94	Pld3	5.85E-232	-1.51292944	0.458	0.91	1.14E-227	g	ITIH5	GFP	0
95	Pnpla2	1.55E-231	0.88950464	0.979	0.977	3.02E-227	g	ITIH5	GFP	0
96	Ghr	8.01E-231	1.031905614	0.953	0.927	1.56E-226	g	ITIH5	GFP	0
97	Wfs1	8.82E-230	-1.606189911	0.418	0.9	1.72E-225	g	ITIH5	GFP	0
98	Cfd	1.82E-228	2.889786244	0.681	0.275	3.55E-224	g	ITIH5	GFP	0
99	Cavin2	3.02E-228	1.167503907	0.891	0.842	5.88E-224	g	ITIH5	GFP	0
100	Ctsk	1.21E-226	-1.142562522	0.765	0.974	2.35E-222	g	ITIH5	GFP	0
101	Nnmt	4.52E-226	1.081334207	0.933	0.912	8.79E-222	g	ITIH5	GFP	0
102	Pmepa1	5.89E-225	1.08326258	0.934	0.905	1.15E-220	g	ITIH5	GFP	0
103	Ncf1	1.58E-224	-1.625015703	0.36	0.88	3.08E-220	g	ITIH5	GFP	0
104	S100a4	7.90E-224	-1.585030099	0.412	0.891	1.54E-219	g	ITIH5	GFP	0
105	Pck1	2.64E-223	2.366778137	0.738	0.399	5.14E-219	g	ITIH5	GFP	0
106	Cdkn1c	1.14E-222	-2.607208048	0.101	0.6	2.22E-218	g	ITIH5	GFP	0
107	Hk3	6.46E-222	-1.631025048	0.373	0.875	1.26E-217	g	ITIH5	GFP	0
108	Prkcb	2.50E-221	-2.123911355	0.136	0.652	4.86E-217	g	ITIH5	GFP	0
109	Sorbs1	1.25E-219	1.097096209	0.929	0.899	2.43E-215	g	ITIH5	GFP	0
110	Anxa1	2.78E-218	-0.765399398	0.957	0.998	5.41E-214	g	ITIH5	GFP	0
111	Retn	7.53E-218	1.867678838	0.77	0.551	1.47E-213	g	ITIH5	GFP	0
112	Spi1	8.06E-218	-1.386889029	0.508	0.921	1.57E-213	g	ITIH5	GFP	0
113	Hmox1	9.30E-218	-1.503372392	0.494	0.921	1.81E-213	g	ITIH5	GFP	0
114	Pla2g7	2.05E-217	-1.873355786	0.17	0.69	4.00E-213	g	ITIH5	GFP	0
115	Prkcd	5.88E-215	-1.548046415	0.362	0.877	1.15E-210	g	ITIH5	GFP	0
116	Laptm5	6.00E-215	-0.991042412	0.804	0.984	1.17E-210	g	ITIH5	GFP	0
117	5031439G07Rik	2.72E-214	-1.234997857	0.633	0.952	5.30E-210	g	ITIH5	GFP	0
118	Atf3	1.38E-212	-1.369354892	0.517	0.933	2.69E-208	g	ITIH5	GFP	0
119	Pirb	3.09E-212	-1.329399466	0.549	0.936	6.01E-208	g	ITIH5	GFP	0
120	Tagln2	4.30E-211	-0.876879593	0.885	0.994	8.38E-207	g	ITIH5	GFP	0
121	Plin2	7.51E-211	-0.683660351	0.975	0.998	1.46E-206	g	ITIH5	GFP	0
122	Fmr1	1.31E-210	1.111563075	0.908	0.884	2.56E-206	g	ITIH5	GFP	0
123	Aqp7	2.92E-208	1.314543635	0.813	0.719	5.68E-204	g	ITIH5	GFP	0
124	Glb1l2	1.05E-206	1.55108377	0.755	0.594	2.04E-202	g	ITIH5	GFP	0
125	Ninj1	5.51E-206	-1.183955245	0.663	0.959	1.07E-201	g	ITIH5	GFP	0
126	Litaf	2.42E-205	-1.138941363	0.668	0.96	4.71E-201	g	ITIH5	GFP	0
127	Myo1f	5.30E-204	-1.044494697	0.739	0.977	1.03E-199	g	ITIH5	GFP	0
128	Cd44	4.19E-203	-0.973977061	0.792	0.986	8.16E-199	g	ITIH5	GFP	0
129	Stac2	2.01E-201	-2.088315297	0.133	0.62	3.92E-197	g	ITIH5	GFP	0
130	Mgll	1.91E-196	0.965902863	0.948	0.921	3.72E-192	g	ITIH5	GFP	0
131	Trarg1	4.11E-194	0.995090709	0.911	0.886	8.00E-190	g	ITIH5	GFP	0
132	Sdc1	5.80E-194	-1.599753762	0.299	0.808	1.13E-189	g	ITIH5	GFP	0
133	Txnrd1	8.00E-194	-1.652311062	0.218	0.724	1.56E-189	g	ITIH5	GFP	0
134	Srxn1	1.00E-192	-1.892835057	0.175	0.67	1.95E-188	g	ITIH5	GFP	0
135	Arhgdib	6.11E-191	-1.079691339	0.67	0.961	1.19E-186	g	ITIH5	GFP	0
136	Lgmn	1.63E-190	-0.888523996	0.842	0.987	3.17E-186	g	ITIH5	GFP	0
137	Fn1	3.75E-190	-0.973661082	0.822	0.987	7.30E-186	g	ITIH5	GFP	0
138	C130074G19Rik	5.72E-189	1.23842663	0.896	0.822	1.11E-184	g	ITIH5	GFP	0
139	Slamf8	7.73E-189	-2.124213374	0.084	0.498	1.50E-184	g	ITIH5	GFP	0
140	Pkm	1.07E-188	-0.954163285	0.8	0.976	2.08E-184	g	ITIH5	GFP	0
141	Cd52	8.96E-188	-1.201768032	0.597	0.942	1.74E-183	g	ITIH5	GFP	0
142	Abcd2	7.02E-187	1.498761026	0.712	0.573	1.37E-182	g	ITIH5	GFP	0
143	Basp1	1.45E-186	-1.249216616	0.564	0.923	2.83E-182	g	ITIH5	GFP	0
144	Acsl1	4.09E-186	1.148073211	0.833	0.785	7.96E-182	g	ITIH5	GFP	0
145	Cd300ld	4.66E-186	-1.428882395	0.436	0.874	9.06E-182	g	ITIH5	GFP	0
146	Htra3	9.28E-186	0.976234982	0.911	0.905	1.81E-181	g	ITIH5	GFP	0
147	Cd53	1.01E-185	-1.386190061	0.447	0.884	1.96E-181	g	ITIH5	GFP	0
148	Prxl2a	1.11E-185	0.97552178	0.882	0.874	2.16E-181	g	ITIH5	GFP	0
149	Igf2bp2	1.53E-185	-1.660225054	0.214	0.708	2.98E-181	g	ITIH5	GFP	0
150	Card19	1.80E-185	-1.353571268	0.473	0.894	3.50E-181	g	ITIH5	GFP	0
151	Plaur	5.16E-184	-1.763721349	0.2	0.69	1.00E-179	g	ITIH5	GFP	0
152	Cd59a	5.96E-184	1.502836773	0.731	0.576	1.16E-179	g	ITIH5	GFP	0
153	Ccl5	4.01E-182	-1.760870977	0.201	0.689	7.80E-178	g	ITIH5	GFP	0
154	Cyth4	9.70E-182	-1.156453814	0.578	0.941	1.89E-177	g	ITIH5	GFP	0
155	Tnfaip2	1.06E-181	-1.400456899	0.376	0.855	2.07E-177	g	ITIH5	GFP	0
156	Vat1	2.97E-181	-1.019866557	0.712	0.957	5.78E-177	g	ITIH5	GFP	0
157	Fgfrl1	1.94E-180	1.202922008	0.785	0.719	3.78E-176	g	ITIH5	GFP	0
158	Mamdc2	1.45E-178	-1.774089311	0.104	0.509	2.82E-174	g	ITIH5	GFP	0
159	Cdk18	3.97E-178	-1.56839327	0.219	0.701	7.73E-174	g	ITIH5	GFP	0
160	Slc11a1	7.49E-178	-1.264742271	0.512	0.912	1.46E-173	g	ITIH5	GFP	0
161	Fam129b	1.84E-177	-1.071973568	0.659	0.952	3.57E-173	g	ITIH5	GFP	0
162	Lat2	7.90E-177	-1.36259999	0.434	0.874	1.54E-172	g	ITIH5	GFP	0
163	Ccl8	4.85E-175	-1.679373437	0.243	0.729	9.43E-171	g	ITIH5	GFP	0
164	Sparc	5.83E-175	0.633846868	0.997	1	1.13E-170	g	ITIH5	GFP	0
165	Efhd2	6.77E-175	-0.92160798	0.77	0.98	1.32E-170	g	ITIH5	GFP	0
166	Tmem267	8.09E-175	-1.44112714	0.228	0.702	1.58E-170	g	ITIH5	GFP	0
167	Hebp1	9.02E-175	1.093970337	0.774	0.737	1.76E-170	g	ITIH5	GFP	0
168	Atp1a1	1.15E-174	-1.245263778	0.495	0.909	2.25E-170	g	ITIH5	GFP	0
169	Cd300lg	1.59E-173	1.37028472	0.751	0.662	3.10E-169	g	ITIH5	GFP	0
170	Timp3	2.86E-173	1.643465318	0.711	0.533	5.57E-169	g	ITIH5	GFP	0
171	Sdcbp	1.35E-171	-0.703301986	0.933	0.994	2.62E-167	g	ITIH5	GFP	0
172	Serpinb9b	1.69E-171	-3.71668549	0.018	0.331	3.30E-167	g	ITIH5	GFP	0
173	Atp1a2	5.04E-171	1.111074192	0.852	0.781	9.82E-167	g	ITIH5	GFP	0
174	Agpat2	1.30E-170	1.139609892	0.906	0.88	2.53E-166	g	ITIH5	GFP	0
175	Postn	1.35E-170	-1.234331086	0.558	0.918	2.63E-166	g	ITIH5	GFP	0
176	Lbp	3.64E-169	1.274268109	0.776	0.697	7.09E-165	g	ITIH5	GFP	0
177	Sec11c	1.63E-168	-1.070293987	0.64	0.943	3.17E-164	g	ITIH5	GFP	0
178	Orm1	1.93E-168	1.314969042	0.738	0.638	3.76E-164	g	ITIH5	GFP	0
179	2-Mar	2.42E-168	0.900174093	0.857	0.878	4.71E-164	g	ITIH5	GFP	0
180	Slc6a8	7.16E-168	-1.394469468	0.283	0.761	1.39E-163	g	ITIH5	GFP	0
181	Timp4	9.37E-168	2.723023719	0.557	0.214	1.82E-163	g	ITIH5	GFP	0
182	Wfdc17	1.76E-167	-1.562598908	0.274	0.752	3.43E-163	g	ITIH5	GFP	0
183	Hsdl2	2.20E-167	1.122538609	0.792	0.743	4.28E-163	g	ITIH5	GFP	0
184	Itgam	3.08E-167	-1.512716366	0.201	0.658	5.99E-163	g	ITIH5	GFP	0
185	F7	7.01E-167	-1.543258235	0.154	0.581	1.36E-162	g	ITIH5	GFP	0
186	Tcirg1	3.15E-165	-1.285953371	0.428	0.872	6.14E-161	g	ITIH5	GFP	0
187	Aqp1	4.26E-165	1.475402619	0.761	0.644	8.29E-161	g	ITIH5	GFP	0
188	Hvcn1	5.83E-165	-1.539069352	0.209	0.669	1.14E-160	g	ITIH5	GFP	0
189	Tmem205	2.27E-164	1.195624064	0.724	0.656	4.42E-160	g	ITIH5	GFP	0
190	Fads3	2.11E-163	0.998154734	0.836	0.826	4.11E-159	g	ITIH5	GFP	0
191	Nr1d1	6.26E-163	1.448880355	0.588	0.491	1.22E-158	g	ITIH5	GFP	0
192	Gusb	9.30E-163	-0.759925369	0.892	0.99	1.81E-158	g	ITIH5	GFP	0
193	Fcgr3	1.20E-162	-0.914725648	0.746	0.968	2.34E-158	g	ITIH5	GFP	0
194	Epb41l2	7.28E-162	0.843817388	0.935	0.942	1.42E-157	g	ITIH5	GFP	0
195	Shtn1	5.35E-161	-1.329100031	0.165	0.575	1.04E-156	g	ITIH5	GFP	0
196	Map1lc3a	6.49E-161	0.968301975	0.813	0.81	1.26E-156	g	ITIH5	GFP	0
197	B4galt5	9.41E-161	-1.313783133	0.358	0.821	1.83E-156	g	ITIH5	GFP	0
198	Arhgap25	2.18E-160	-1.315253165	0.283	0.748	4.25E-156	g	ITIH5	GFP	0
199	Tmsb4x	3.57E-160	-0.389519277	1	1	6.96E-156	g	ITIH5	GFP	0
200	Rgcc	3.78E-160	1.167178822	0.764	0.682	7.36E-156	g	ITIH5	GFP	0
201	Cd84	9.48E-160	-0.837981383	0.791	0.977	1.85E-155	g	ITIH5	GFP	0
202	Rab8b	5.26E-159	-1.230171517	0.319	0.784	1.02E-154	g	ITIH5	GFP	0
203	Rassf8	1.74E-158	-1.035321186	0.624	0.942	3.38E-154	g	ITIH5	GFP	0
204	Pdpn	3.00E-158	-1.544290124	0.164	0.587	5.85E-154	g	ITIH5	GFP	0
205	Mfsd12	3.14E-158	-1.018673972	0.646	0.957	6.11E-154	g	ITIH5	GFP	0
206	Lamp1	3.88E-158	-0.624181561	0.954	0.996	7.55E-154	g	ITIH5	GFP	0
207	Adh1	9.87E-158	1.495391359	0.611	0.494	1.92E-153	g	ITIH5	GFP	0
208	Cd300lb	1.32E-157	-1.176313329	0.507	0.896	2.57E-153	g	ITIH5	GFP	0
209	Tspan12	1.89E-157	1.156249612	0.744	0.677	3.68E-153	g	ITIH5	GFP	0
210	Soat1	5.09E-157	-1.317332186	0.281	0.742	9.92E-153	g	ITIH5	GFP	0
211	S100a1	9.86E-157	-1.048513241	0.674	0.941	1.92E-152	g	ITIH5	GFP	0
212	Cotl1	9.89E-157	-0.815612919	0.819	0.982	1.93E-152	g	ITIH5	GFP	0
213	Spp1	1.54E-156	-1.48831808	0.295	0.757	3.00E-152	g	ITIH5	GFP	0
214	Arpc1b	1.84E-156	-0.784536937	0.857	0.984	3.58E-152	g	ITIH5	GFP	0
215	C77080	2.97E-156	-1.313465123	0.26	0.715	5.78E-152	g	ITIH5	GFP	0
216	Eepd1	2.49E-155	1.561677155	0.608	0.48	4.84E-151	g	ITIH5	GFP	0
217	Ptgr1	3.58E-155	-1.729487844	0.174	0.61	6.96E-151	g	ITIH5	GFP	0
218	Ehd2	3.21E-153	0.884611341	0.874	0.869	6.24E-149	g	ITIH5	GFP	0
219	Scd1	3.52E-153	1.088208204	0.971	0.934	6.86E-149	g	ITIH5	GFP	0
220	Apoc1	6.26E-153	1.719954988	0.662	0.451	1.22E-148	g	ITIH5	GFP	0
221	Slc25a10	8.95E-153	0.843025966	0.857	0.884	1.74E-148	g	ITIH5	GFP	0
222	Cib2	1.83E-152	1.233447868	0.735	0.644	3.56E-148	g	ITIH5	GFP	0
223	Trp53inp2	4.11E-152	0.913382874	0.969	0.968	8.01E-148	g	ITIH5	GFP	0
224	Col1a1	4.20E-152	-0.721246657	0.939	0.995	8.17E-148	g	ITIH5	GFP	0
225	Ncf4	8.65E-152	-1.515950351	0.137	0.525	1.68E-147	g	ITIH5	GFP	0
226	Gpd1	3.56E-151	0.832828407	0.946	0.931	6.93E-147	g	ITIH5	GFP	0
227	Ccdc80	1.03E-150	0.828508332	0.938	0.943	2.01E-146	g	ITIH5	GFP	0
228	Renbp	3.23E-150	-1.096563146	0.278	0.712	6.29E-146	g	ITIH5	GFP	0
229	Decr1	8.34E-149	0.882112772	0.853	0.861	1.62E-144	g	ITIH5	GFP	0
230	Gdf15	9.27E-149	-1.583312953	0.149	0.553	1.80E-144	g	ITIH5	GFP	0
231	Qpct	1.49E-148	-1.351024354	0.256	0.701	2.90E-144	g	ITIH5	GFP	0
232	Dnmt3a	4.95E-148	-1.040272517	0.595	0.935	9.64E-144	g	ITIH5	GFP	0
233	Rab7b	6.78E-148	-1.38927451	0.14	0.512	1.32E-143	g	ITIH5	GFP	0
234	Fasn	3.02E-147	1.033340758	0.864	0.835	5.88E-143	g	ITIH5	GFP	0
235	Cldn5	4.28E-147	1.606600764	0.616	0.462	8.34E-143	g	ITIH5	GFP	0
236	Synpo2	3.21E-146	1.432222362	0.708	0.55	6.25E-142	g	ITIH5	GFP	0
237	Nid1	3.27E-146	0.870392055	0.827	0.835	6.36E-142	g	ITIH5	GFP	0
238	Lrg1	6.37E-146	0.77816262	0.956	0.97	1.24E-141	g	ITIH5	GFP	0
239	Emb	1.28E-145	-1.312183925	0.21	0.629	2.50E-141	g	ITIH5	GFP	0
240	Clec10a	1.62E-145	-1.163884371	0.278	0.712	3.15E-141	g	ITIH5	GFP	0
241	Layn	6.84E-145	-1.577725219	0.133	0.513	1.33E-140	g	ITIH5	GFP	0
242	Pxdn	1.01E-144	1.295151502	0.648	0.54	1.97E-140	g	ITIH5	GFP	0
243	B4galnt1	1.03E-144	-1.246471022	0.245	0.672	2.01E-140	g	ITIH5	GFP	0
244	Gstm1	1.06E-144	1.128363675	0.82	0.815	2.06E-140	g	ITIH5	GFP	0
245	Dock2	3.03E-144	-1.05913584	0.433	0.862	5.91E-140	g	ITIH5	GFP	0
246	Pak1	7.12E-144	-1.147048211	0.192	0.579	1.39E-139	g	ITIH5	GFP	0
247	Lmna	1.07E-143	-0.765390878	0.818	0.984	2.09E-139	g	ITIH5	GFP	0
248	Kcnn4	1.95E-143	-1.281819041	0.171	0.557	3.80E-139	g	ITIH5	GFP	0
249	Dok2	1.13E-142	-1.255024245	0.304	0.745	2.20E-138	g	ITIH5	GFP	0
250	Prxl2b	1.14E-142	1.030675396	0.773	0.734	2.21E-138	g	ITIH5	GFP	0
251	Cd200r1	2.22E-142	-1.145052771	0.276	0.704	4.32E-138	g	ITIH5	GFP	0
252	Fcer1g	2.36E-142	-0.800269773	0.805	0.977	4.59E-138	g	ITIH5	GFP	0
253	Cmtm7	2.94E-142	-1.148503109	0.267	0.692	5.72E-138	g	ITIH5	GFP	0
254	Nedd4	6.01E-142	0.786124741	0.911	0.923	1.17E-137	g	ITIH5	GFP	0
255	Rgs1	3.06E-141	-1.225872176	0.287	0.722	5.96E-137	g	ITIH5	GFP	0
256	Cd5l	3.25E-141	-3.315579881	0.019	0.289	6.33E-137	g	ITIH5	GFP	0
257	Metrnl	6.51E-141	-0.993639902	0.578	0.929	1.27E-136	g	ITIH5	GFP	0
258	Kcnab2	1.15E-140	-1.205675116	0.244	0.664	2.23E-136	g	ITIH5	GFP	0
259	Glipr1	1.19E-140	-1.026107731	0.295	0.716	2.31E-136	g	ITIH5	GFP	0
260	Hspg2	1.15E-139	0.7665448	0.86	0.901	2.24E-135	g	ITIH5	GFP	0
261	Sema4d	3.40E-139	-1.347332144	0.161	0.537	6.62E-135	g	ITIH5	GFP	0
262	C4b	8.35E-139	0.871637727	0.895	0.902	1.63E-134	g	ITIH5	GFP	0
263	Phlda3	8.76E-139	0.835719747	0.825	0.839	1.70E-134	g	ITIH5	GFP	0
264	Dhrs9	1.42E-138	-1.199712267	0.199	0.587	2.77E-134	g	ITIH5	GFP	0
265	Cyfip2	1.47E-138	-1.307819092	0.128	0.473	2.87E-134	g	ITIH5	GFP	0
266	St6galnac4	2.30E-138	-1.033046301	0.299	0.719	4.48E-134	g	ITIH5	GFP	0
267	Procr	5.56E-138	-1.853678289	0.08	0.414	1.08E-133	g	ITIH5	GFP	0
268	Arhgap45	9.58E-138	-0.967355872	0.241	0.629	1.86E-133	g	ITIH5	GFP	0
269	Zyx	9.59E-138	-0.955840744	0.62	0.938	1.87E-133	g	ITIH5	GFP	0
270	Anpep	9.66E-138	-1.029367184	0.221	0.601	1.88E-133	g	ITIH5	GFP	0
271	S100a6	1.39E-137	-0.51269702	0.988	1	2.70E-133	g	ITIH5	GFP	0
272	Igsf6	2.38E-137	-1.385752351	0.23	0.652	4.64E-133	g	ITIH5	GFP	0
273	Gla	2.50E-137	-1.261573101	0.193	0.583	4.86E-133	g	ITIH5	GFP	0
274	Adig	2.55E-137	0.893068498	0.825	0.8	4.95E-133	g	ITIH5	GFP	0
275	Ppp2r5a	6.23E-137	0.863955777	0.831	0.838	1.21E-132	g	ITIH5	GFP	0
276	Snrk	8.39E-137	0.977870195	0.657	0.651	1.63E-132	g	ITIH5	GFP	0
277	Ltbp3	9.15E-137	0.819134927	0.697	0.751	1.78E-132	g	ITIH5	GFP	0
278	Atp6v1b2	1.20E-136	-1.07143535	0.445	0.859	2.34E-132	g	ITIH5	GFP	0
279	Sdf2l1	6.51E-136	-1.037101061	0.258	0.66	1.27E-131	g	ITIH5	GFP	0
280	Fzd4	7.28E-136	1.288259791	0.645	0.532	1.42E-131	g	ITIH5	GFP	0
281	Cd300c2	9.43E-136	-0.972481308	0.583	0.923	1.84E-131	g	ITIH5	GFP	0
282	Eps8	1.13E-135	-1.041371338	0.33	0.755	2.20E-131	g	ITIH5	GFP	0
283	Htra1	1.29E-135	1.33008456	0.605	0.491	2.51E-131	g	ITIH5	GFP	0
284	Prkx	5.66E-135	-0.991325331	0.221	0.596	1.10E-130	g	ITIH5	GFP	0
285	Cavin3	7.22E-135	0.86660253	0.745	0.75	1.41E-130	g	ITIH5	GFP	0
286	App	1.31E-134	0.600015101	0.996	1	2.54E-130	g	ITIH5	GFP	0
287	Galnt6	1.37E-134	-1.560294481	0.133	0.5	2.67E-130	g	ITIH5	GFP	0
288	Fxyd5	1.46E-134	-1.007137778	0.519	0.899	2.85E-130	g	ITIH5	GFP	0
289	Hist1h3b	2.10E-134	-1.020152572	0.249	0.644	4.08E-130	g	ITIH5	GFP	0
290	Ptprc	4.31E-134	-0.908043277	0.634	0.946	8.38E-130	g	ITIH5	GFP	0
291	Slc7a10	4.40E-134	1.360136022	0.629	0.504	8.57E-130	g	ITIH5	GFP	0
292	Adamtsl5	3.20E-133	-1.248169514	0.147	0.496	6.23E-129	g	ITIH5	GFP	0
293	Clic1	4.01E-133	-0.85620363	0.71	0.958	7.80E-129	g	ITIH5	GFP	0
294	Prnp	4.84E-133	0.837347735	0.744	0.775	9.43E-129	g	ITIH5	GFP	0
295	Plekhn1	5.47E-133	-0.947723231	0.275	0.67	1.07E-128	g	ITIH5	GFP	0
296	Sgcd	1.19E-132	1.379368732	0.622	0.481	2.32E-128	g	ITIH5	GFP	0
297	Atp6v1c1	1.21E-132	-1.024060491	0.468	0.869	2.35E-128	g	ITIH5	GFP	0
298	Pip5k1c	2.37E-132	-1.037187352	0.371	0.793	4.62E-128	g	ITIH5	GFP	0
299	Ptpn7	3.63E-132	-1.533163023	0.11	0.445	7.07E-128	g	ITIH5	GFP	0
300	Csf2ra	4.63E-132	-0.964463724	0.301	0.708	9.02E-128	g	ITIH5	GFP	0
301	Rack1	4.85E-132	-0.477095876	0.988	1	9.44E-128	g	ITIH5	GFP	0
302	Tmem182	5.39E-132	1.136973574	0.611	0.548	1.05E-127	g	ITIH5	GFP	0
303	Tspan5	9.61E-132	-1.002446884	0.274	0.671	1.87E-127	g	ITIH5	GFP	0
304	Myof	1.02E-131	-0.992411674	0.523	0.899	1.98E-127	g	ITIH5	GFP	0
305	Junb	2.26E-131	-1.110288841	0.279	0.689	4.39E-127	g	ITIH5	GFP	0
306	Egr2	2.27E-131	-1.20812678	0.18	0.549	4.41E-127	g	ITIH5	GFP	0
307	Cd63	3.20E-131	-1.06459027	0.397	0.816	6.22E-127	g	ITIH5	GFP	0
308	Lcp1	3.83E-131	-0.929108268	0.646	0.938	7.46E-127	g	ITIH5	GFP	0
309	Ptp4a1	5.22E-131	0.757066676	0.942	0.942	1.02E-126	g	ITIH5	GFP	0
310	Slc15a3	5.30E-131	-1.207981145	0.348	0.771	1.03E-126	g	ITIH5	GFP	0
311	Atp6v0b	6.21E-131	-0.832059334	0.722	0.966	1.21E-126	g	ITIH5	GFP	0
312	Gclm	1.15E-130	-1.276983712	0.235	0.641	2.24E-126	g	ITIH5	GFP	0
313	Ifi205	1.21E-130	-1.077560969	0.24	0.632	2.35E-126	g	ITIH5	GFP	0
314	Wdr1	1.21E-130	-0.873473944	0.627	0.944	2.36E-126	g	ITIH5	GFP	0
315	S1pr2	2.12E-130	-1.216212877	0.172	0.532	4.12E-126	g	ITIH5	GFP	0
316	Col1a2	2.17E-130	-0.641842094	0.931	0.994	4.23E-126	g	ITIH5	GFP	0
317	Arhgap10	2.54E-130	-0.966521945	0.329	0.741	4.95E-126	g	ITIH5	GFP	0
318	Dcstamp	4.61E-130	-2.30494872	0.041	0.319	8.97E-126	g	ITIH5	GFP	0
319	Tgfbi	3.35E-129	-1.084174826	0.255	0.653	6.52E-125	g	ITIH5	GFP	0
320	Bach1	4.56E-129	-1.031071236	0.241	0.625	8.87E-125	g	ITIH5	GFP	0
321	Gpihbp1	5.56E-129	1.30132098	0.632	0.536	1.08E-124	g	ITIH5	GFP	0
322	Vegfb	8.59E-129	0.993507932	0.69	0.657	1.67E-124	g	ITIH5	GFP	0
323	Pik3r5	1.01E-128	-1.424150348	0.113	0.439	1.96E-124	g	ITIH5	GFP	0
324	Elovl1	1.18E-128	-0.925616947	0.253	0.626	2.29E-124	g	ITIH5	GFP	0
325	Acox1	3.01E-128	0.762416722	0.829	0.846	5.85E-124	g	ITIH5	GFP	0
326	Epas1	3.07E-128	0.816436009	0.891	0.895	5.98E-124	g	ITIH5	GFP	0
327	Cebpb	1.05E-127	-0.872459721	0.628	0.947	2.05E-123	g	ITIH5	GFP	0
328	Fxyd1	1.67E-127	0.995820651	0.617	0.593	3.25E-123	g	ITIH5	GFP	0
329	Fos	6.45E-127	-0.944582844	0.276	0.663	1.26E-122	g	ITIH5	GFP	0
330	Irf5	9.96E-127	-0.949697807	0.422	0.83	1.94E-122	g	ITIH5	GFP	0
331	Wsb1	1.66E-126	-0.843207004	0.31	0.695	3.22E-122	g	ITIH5	GFP	0
332	Pim1	2.89E-126	-1.149707735	0.171	0.518	5.62E-122	g	ITIH5	GFP	0
333	Tec	6.23E-126	-1.055031968	0.17	0.504	1.21E-121	g	ITIH5	GFP	0
334	Etfa	6.87E-126	0.720948105	0.73	0.784	1.34E-121	g	ITIH5	GFP	0
335	Syngr1	7.31E-126	-1.024878501	0.313	0.718	1.42E-121	g	ITIH5	GFP	0
336	Ier5	8.30E-126	-0.902683357	0.29	0.68	1.62E-121	g	ITIH5	GFP	0
337	Srpx	8.91E-126	-1.452931697	0.111	0.433	1.73E-121	g	ITIH5	GFP	0
338	Mcub	1.89E-125	-1.604600971	0.095	0.41	3.68E-121	g	ITIH5	GFP	0
339	Clcn7	4.53E-125	-1.031927781	0.228	0.599	8.81E-121	g	ITIH5	GFP	0
340	Fhl3	5.50E-125	-0.981321685	0.276	0.665	1.07E-120	g	ITIH5	GFP	0
341	Gcnt1	6.14E-125	-1.045941453	0.25	0.632	1.20E-120	g	ITIH5	GFP	0
342	Flnc	6.48E-125	-1.934777504	0.063	0.353	1.26E-120	g	ITIH5	GFP	0
343	Scpep1	9.21E-125	-1.050582079	0.312	0.719	1.79E-120	g	ITIH5	GFP	0
344	Arhgap30	1.10E-124	-1.025044151	0.22	0.585	2.14E-120	g	ITIH5	GFP	0
345	Fermt3	1.34E-124	-0.995546536	0.228	0.59	2.60E-120	g	ITIH5	GFP	0
346	Mycbp2	1.73E-124	0.797559533	0.775	0.817	3.36E-120	g	ITIH5	GFP	0
347	Zranb3	1.99E-124	-1.012477958	0.347	0.757	3.86E-120	g	ITIH5	GFP	0
348	Cd300a	3.53E-124	-0.921958314	0.587	0.92	6.88E-120	g	ITIH5	GFP	0
349	Frrs1	4.21E-124	-0.963635039	0.199	0.543	8.19E-120	g	ITIH5	GFP	0
350	B2m	5.99E-124	0.37016794	1	1	1.17E-119	g	ITIH5	GFP	0
351	Mfhas1	8.76E-124	-0.793092862	0.259	0.614	1.71E-119	g	ITIH5	GFP	0
352	Acyp2	1.04E-123	1.021153782	0.621	0.59	2.03E-119	g	ITIH5	GFP	0
353	Evl	1.49E-123	-0.830498442	0.672	0.955	2.90E-119	g	ITIH5	GFP	0
354	Gnai1	1.60E-123	0.897279952	0.752	0.745	3.11E-119	g	ITIH5	GFP	0
355	B3galt2	1.60E-123	1.293823412	0.656	0.545	3.12E-119	g	ITIH5	GFP	0
356	Trpv2	1.90E-123	-0.94745255	0.278	0.661	3.69E-119	g	ITIH5	GFP	0
357	AI413582	2.34E-123	-0.940189968	0.387	0.793	4.55E-119	g	ITIH5	GFP	0
358	Diaph1	3.43E-123	-0.965361568	0.382	0.789	6.67E-119	g	ITIH5	GFP	0
359	Tenm4	3.56E-123	1.182482166	0.571	0.504	6.94E-119	g	ITIH5	GFP	0
360	Col4a2	6.27E-123	0.699341203	0.958	0.977	1.22E-118	g	ITIH5	GFP	0
361	Dpep2.1	6.67E-123	-0.835241088	0.299	0.677	1.30E-118	g	ITIH5	GFP	0
362	Zfp710	1.34E-122	-0.653037928	0.26	0.593	2.62E-118	g	ITIH5	GFP	0
363	Zfand5	1.62E-122	-0.750922405	0.295	0.657	3.16E-118	g	ITIH5	GFP	0
364	Tbxas1	3.25E-122	-1.004853057	0.451	0.846	6.33E-118	g	ITIH5	GFP	0
365	Tifab	3.51E-122	-0.963479658	0.183	0.512	6.83E-118	g	ITIH5	GFP	0
366	Fam111a	4.19E-122	-0.7856984	0.294	0.666	8.16E-118	g	ITIH5	GFP	0
367	Anxa3	6.23E-122	-0.939303336	0.547	0.902	1.21E-117	g	ITIH5	GFP	0
368	Sqle	1.63E-121	-1.434541173	0.13	0.464	3.18E-117	g	ITIH5	GFP	0
369	Bhlhe40	1.72E-121	-1.091226855	0.171	0.51	3.35E-117	g	ITIH5	GFP	0
370	Tmem135	2.52E-121	0.816148171	0.818	0.821	4.90E-117	g	ITIH5	GFP	0
371	Mfap5	2.54E-121	-1.039968551	0.222	0.586	4.95E-117	g	ITIH5	GFP	0
372	Slc39a11	5.23E-121	-1.138377291	0.187	0.54	1.02E-116	g	ITIH5	GFP	0
373	Grn	1.25E-120	-0.63365807	0.888	0.988	2.43E-116	g	ITIH5	GFP	0
374	Jund	1.46E-120	-0.720973156	0.814	0.977	2.84E-116	g	ITIH5	GFP	0
375	Prdx5	2.09E-120	0.745834695	0.811	0.835	4.08E-116	g	ITIH5	GFP	0
376	Aifm2	2.13E-120	0.918480761	0.672	0.656	4.14E-116	g	ITIH5	GFP	0
377	Itga7	3.45E-120	1.156017301	0.611	0.539	6.72E-116	g	ITIH5	GFP	0
378	Palmd	8.89E-120	1.238837536	0.607	0.5	1.73E-115	g	ITIH5	GFP	0
379	Cdkn2c	9.91E-120	0.867742544	0.695	0.689	1.93E-115	g	ITIH5	GFP	0
380	Uap1l1	1.37E-119	-1.088651907	0.194	0.542	2.67E-115	g	ITIH5	GFP	0
381	Ms4a6d	1.46E-119	-0.98997879	0.227	0.584	2.84E-115	g	ITIH5	GFP	0
382	Tm6sf1	2.45E-119	-0.835417392	0.525	0.896	4.77E-115	g	ITIH5	GFP	0
383	Lpxn	4.76E-119	-0.825857536	0.264	0.619	9.27E-115	g	ITIH5	GFP	0
384	Abca1	1.07E-118	0.815205937	0.778	0.787	2.08E-114	g	ITIH5	GFP	0
385	Gripap1	1.13E-118	-0.832528816	0.219	0.552	2.19E-114	g	ITIH5	GFP	0
386	Hist1h3c	1.18E-118	-0.843248375	0.279	0.649	2.30E-114	g	ITIH5	GFP	0
387	Cd37	1.23E-118	-0.727691403	0.418	0.803	2.40E-114	g	ITIH5	GFP	0
388	Nrros	1.82E-118	-0.889808167	0.316	0.699	3.55E-114	g	ITIH5	GFP	0
389	Sik2	1.85E-118	1.090838035	0.556	0.517	3.59E-114	g	ITIH5	GFP	0
390	Blvrb	3.43E-118	-0.938692036	0.619	0.917	6.67E-114	g	ITIH5	GFP	0
391	Nckap1l	3.51E-118	-0.973102097	0.408	0.806	6.83E-114	g	ITIH5	GFP	0
392	Wdr91	3.62E-118	-1.158563476	0.126	0.426	7.04E-114	g	ITIH5	GFP	0
393	Acer3	3.81E-118	-0.838224241	0.174	0.481	7.41E-114	g	ITIH5	GFP	0
394	Nxpe5	3.91E-118	-1.536092862	0.078	0.356	7.61E-114	g	ITIH5	GFP	0
395	Flrt2	4.06E-118	-1.465921991	0.104	0.409	7.90E-114	g	ITIH5	GFP	0
396	Dpp7	4.41E-118	-1.044409806	0.168	0.489	8.58E-114	g	ITIH5	GFP	0
397	Fyb	6.12E-118	-0.890216183	0.257	0.615	1.19E-113	g	ITIH5	GFP	0
398	Ptpn1	7.04E-118	-0.977095264	0.418	0.815	1.37E-113	g	ITIH5	GFP	0
399	Cstb	1.06E-117	-0.912207055	0.206	0.538	2.05E-113	g	ITIH5	GFP	0
400	Ptger3	1.32E-117	1.130829144	0.518	0.481	2.58E-113	g	ITIH5	GFP	0
401	Rilpl2	1.35E-117	-0.806265379	0.285	0.644	2.62E-113	g	ITIH5	GFP	0
402	Inhbb	1.78E-117	1.230094654	0.553	0.478	3.47E-113	g	ITIH5	GFP	0
403	Dpp8	1.90E-117	-0.483663906	0.371	0.709	3.70E-113	g	ITIH5	GFP	0
404	Ptpn22	3.08E-117	-1.02442867	0.159	0.468	6.00E-113	g	ITIH5	GFP	0
405	Cxcl14	6.41E-117	-1.168044069	0.115	0.4	1.25E-112	g	ITIH5	GFP	0
406	Btaf1	7.70E-117	-0.932593073	0.259	0.623	1.50E-112	g	ITIH5	GFP	0
407	Cdh5	8.55E-117	1.270526348	0.606	0.513	1.66E-112	g	ITIH5	GFP	0
408	Samhd1	8.59E-117	-0.929727786	0.301	0.682	1.67E-112	g	ITIH5	GFP	0
409	Emilin2	8.97E-117	-0.901761526	0.221	0.56	1.75E-112	g	ITIH5	GFP	0
410	Pink1	1.78E-116	0.976710515	0.627	0.617	3.46E-112	g	ITIH5	GFP	0
411	Syk	1.93E-116	-1.01605677	0.343	0.739	3.75E-112	g	ITIH5	GFP	0
412	Calcrl	1.98E-116	-1.227486751	0.113	0.4	3.85E-112	g	ITIH5	GFP	0
413	Ago2	2.37E-116	-0.542351534	0.285	0.604	4.61E-112	g	ITIH5	GFP	0
414	Adrb3	2.64E-116	2.077806918	0.505	0.289	5.14E-112	g	ITIH5	GFP	0
415	Elmo2	2.88E-116	-0.69661549	0.275	0.612	5.61E-112	g	ITIH5	GFP	0
416	Vamp4	3.57E-116	-0.98357634	0.148	0.446	6.94E-112	g	ITIH5	GFP	0
417	Azin1	4.46E-116	-0.827698656	0.256	0.606	8.68E-112	g	ITIH5	GFP	0
418	Prr13	5.78E-116	-1.006421402	0.345	0.741	1.12E-111	g	ITIH5	GFP	0
419	Nfam1	6.27E-116	-0.962974098	0.272	0.643	1.22E-111	g	ITIH5	GFP	0
420	Ppp4r1	8.74E-116	-0.59148114	0.189	0.463	1.70E-111	g	ITIH5	GFP	0
421	Tinagl1	1.24E-115	1.098444943	0.586	0.527	2.42E-111	g	ITIH5	GFP	0
422	Pstpip1	1.67E-115	-1.700523974	0.07	0.342	3.25E-111	g	ITIH5	GFP	0
423	Xylt1	2.13E-115	-1.075494501	0.141	0.44	4.14E-111	g	ITIH5	GFP	0
424	Ighj4	2.15E-115	-2.742455574	0.025	0.264	4.18E-111	g	ITIH5	GFP	0
425	Tnfsf12	2.47E-115	-0.878192304	0.384	0.774	4.81E-111	g	ITIH5	GFP	0
426	Srebf2	2.60E-115	-0.845347323	0.295	0.661	5.06E-111	g	ITIH5	GFP	0
427	Abr	2.80E-115	-0.791228454	0.239	0.571	5.45E-111	g	ITIH5	GFP	0
428	BC005537	3.22E-115	-0.579320858	0.93	0.992	6.27E-111	g	ITIH5	GFP	0
429	Adssl1	3.56E-115	-0.830746607	0.255	0.601	6.92E-111	g	ITIH5	GFP	0
430	Creld2	4.37E-115	-0.755714336	0.322	0.687	8.51E-111	g	ITIH5	GFP	0
431	Iscu	4.59E-115	0.73855866	0.79	0.82	8.93E-111	g	ITIH5	GFP	0
432	Dusp4	5.51E-115	-0.818340734	0.179	0.479	1.07E-110	g	ITIH5	GFP	0
433	Gatd3a	6.89E-115	1.060253281	0.489	0.474	1.34E-110	g	ITIH5	GFP	0
434	Hs1bp3	8.27E-115	-0.780549969	0.182	0.476	1.61E-110	g	ITIH5	GFP	0
435	Selplg	1.60E-114	-0.925591968	0.382	0.774	3.12E-110	g	ITIH5	GFP	0
436	Zdhhc18	1.82E-114	-0.818786439	0.281	0.637	3.54E-110	g	ITIH5	GFP	0
437	Reep5	1.87E-114	0.598942464	0.981	0.986	3.65E-110	g	ITIH5	GFP	0
438	Adamts5	2.20E-114	0.784404421	0.701	0.737	4.28E-110	g	ITIH5	GFP	0
439	Ciao2a	2.76E-114	-0.903400947	0.276	0.64	5.38E-110	g	ITIH5	GFP	0
440	Vipas39	2.89E-114	-0.728462026	0.225	0.536	5.62E-110	g	ITIH5	GFP	0
441	Slfn2	2.89E-114	-0.898542161	0.333	0.715	5.63E-110	g	ITIH5	GFP	0
442	Apoe	3.23E-114	0.677335914	0.967	0.97	6.28E-110	g	ITIH5	GFP	0
443	Gpr137b	4.91E-114	-1.019166105	0.426	0.814	9.57E-110	g	ITIH5	GFP	0
444	Mcm6	5.21E-114	-0.662141835	0.2	0.491	1.01E-109	g	ITIH5	GFP	0
445	Wwtr1	8.44E-114	0.925209451	0.693	0.692	1.64E-109	g	ITIH5	GFP	0
446	Pex19	8.77E-114	0.961613226	0.548	0.535	1.71E-109	g	ITIH5	GFP	0
447	Sult1a1	9.21E-114	1.583979669	0.508	0.356	1.79E-109	g	ITIH5	GFP	0
448	Cyb5b	9.46E-114	0.692975311	0.895	0.928	1.84E-109	g	ITIH5	GFP	0
449	Tlnrd1	1.18E-113	-0.509128057	0.316	0.635	2.29E-109	g	ITIH5	GFP	0
450	Bcl2l1	1.21E-113	-0.474299738	0.29	0.593	2.35E-109	g	ITIH5	GFP	0
451	Pycard	1.36E-113	-0.926778725	0.26	0.621	2.65E-109	g	ITIH5	GFP	0
452	Crtac1	1.50E-113	1.257106167	0.544	0.458	2.92E-109	g	ITIH5	GFP	0
453	Gsap	1.73E-113	-0.997019602	0.19	0.515	3.36E-109	g	ITIH5	GFP	0
454	Acadm	2.11E-113	0.828191356	0.638	0.651	4.11E-109	g	ITIH5	GFP	0
455	Chst11	2.18E-113	-1.311374302	0.123	0.428	4.24E-109	g	ITIH5	GFP	0
456	Rbms2	2.20E-113	0.99315598	0.561	0.557	4.27E-109	g	ITIH5	GFP	0
457	Fam78b	2.42E-113	-0.781986542	0.15	0.421	4.71E-109	g	ITIH5	GFP	0
458	Slc9a3r1	2.50E-113	-0.877943193	0.188	0.501	4.87E-109	g	ITIH5	GFP	0
459	Iqgap1	4.34E-113	-0.844428902	0.636	0.932	8.44E-109	g	ITIH5	GFP	0
460	Atpif1	4.36E-113	-0.857451482	0.406	0.793	8.49E-109	g	ITIH5	GFP	0
461	Aldh1a7	4.50E-113	1.127288764	0.564	0.499	8.75E-109	g	ITIH5	GFP	0
462	Cilp	4.92E-113	-0.901591503	0.243	0.593	9.57E-109	g	ITIH5	GFP	0
463	Lsp1	5.56E-113	-0.443097875	0.333	0.652	1.08E-108	g	ITIH5	GFP	0
464	Hsd17b4	8.51E-113	0.682306693	0.791	0.834	1.66E-108	g	ITIH5	GFP	0
465	P2ry6	8.87E-113	-0.963312248	0.179	0.492	1.73E-108	g	ITIH5	GFP	0
466	Dock10	1.22E-112	-0.629557942	0.29	0.617	2.38E-108	g	ITIH5	GFP	0
467	Rab31	1.28E-112	-0.789308216	0.6	0.927	2.50E-108	g	ITIH5	GFP	0
468	Thy1	1.57E-112	-1.098382716	0.14	0.439	3.06E-108	g	ITIH5	GFP	0
469	Cadm1	1.58E-112	-0.633340866	0.295	0.623	3.07E-108	g	ITIH5	GFP	0
470	Hyou1	1.73E-112	-0.821930457	0.23	0.559	3.36E-108	g	ITIH5	GFP	0
471	Atp6v1d	2.34E-112	-0.756666639	0.373	0.748	4.56E-108	g	ITIH5	GFP	0
472	Crim1	2.75E-112	0.802949828	0.539	0.581	5.35E-108	g	ITIH5	GFP	0
473	Ywhab	2.81E-112	0.736365773	0.766	0.796	5.47E-108	g	ITIH5	GFP	0
474	Dennd1b	2.83E-112	-0.521808321	0.278	0.581	5.51E-108	g	ITIH5	GFP	0
475	Pank3	3.32E-112	0.799180842	0.615	0.635	6.47E-108	g	ITIH5	GFP	0
476	Slc35e4	3.72E-112	-1.102497544	0.145	0.449	7.23E-108	g	ITIH5	GFP	0
477	Mfng	4.30E-112	0.953828373	0.641	0.617	8.37E-108	g	ITIH5	GFP	0
478	Mmp3	4.78E-112	-0.911327726	0.165	0.469	9.30E-108	g	ITIH5	GFP	0
479	Slc30a1	4.84E-112	-0.731777675	0.281	0.622	9.43E-108	g	ITIH5	GFP	0
480	Tnip3	4.93E-112	-1.021424731	0.113	0.383	9.59E-108	g	ITIH5	GFP	0
481	Aldh3b1	5.76E-112	-0.627883928	0.355	0.706	1.12E-107	g	ITIH5	GFP	0
482	Efr3b	5.78E-112	-1.285894712	0.107	0.391	1.13E-107	g	ITIH5	GFP	0
483	Hsph1	6.72E-112	-0.906089338	0.271	0.631	1.31E-107	g	ITIH5	GFP	0
484	Itprid2	7.34E-112	-0.520068061	0.237	0.522	1.43E-107	g	ITIH5	GFP	0
485	Zc3hav1	7.68E-112	-0.461779884	0.248	0.527	1.49E-107	g	ITIH5	GFP	0
486	Eif4ebp1	8.11E-112	0.771184113	0.746	0.764	1.58E-107	g	ITIH5	GFP	0
487	Ntrk2	9.04E-112	1.829630769	0.443	0.267	1.76E-107	g	ITIH5	GFP	0
488	Mroh1	9.04E-112	-0.897944807	0.198	0.516	1.76E-107	g	ITIH5	GFP	0
489	Lrmp	1.01E-111	-0.694097873	0.224	0.53	1.97E-107	g	ITIH5	GFP	0
490	G0s2	1.07E-111	1.053049358	0.625	0.582	2.08E-107	g	ITIH5	GFP	0
491	Tnfrsf11a	1.21E-111	-0.810148464	0.245	0.579	2.35E-107	g	ITIH5	GFP	0
492	Mdm2	1.31E-111	-0.854912406	0.558	0.902	2.54E-107	g	ITIH5	GFP	0
493	Plk2	1.34E-111	-0.897478565	0.466	0.843	2.60E-107	g	ITIH5	GFP	0
494	Pkp2	1.71E-111	0.779537714	0.558	0.593	3.32E-107	g	ITIH5	GFP	0
495	Itga5	1.80E-111	-0.79446324	0.294	0.646	3.50E-107	g	ITIH5	GFP	0
496	Il11ra1	2.81E-111	-0.820698929	0.373	0.752	5.46E-107	g	ITIH5	GFP	0
497	Paqr9	3.06E-111	0.972982694	0.695	0.678	5.95E-107	g	ITIH5	GFP	0
498	Ltc4s	3.24E-111	0.692323491	0.577	0.635	6.31E-107	g	ITIH5	GFP	0
499	Hgsnat	4.75E-111	-0.904091551	0.25	0.597	9.25E-107	g	ITIH5	GFP	0
500	Cd48	4.89E-111	-0.654882773	0.287	0.616	9.51E-107	g	ITIH5	GFP	0
501	Mfsd11	5.28E-111	-0.796242193	0.242	0.575	1.03E-106	g	ITIH5	GFP	0
502	B430306N03Rik	5.67E-111	-2.365107285	0.032	0.265	1.10E-106	g	ITIH5	GFP	0
503	Slc2a1	6.27E-111	-1.246030013	0.15	0.473	1.22E-106	g	ITIH5	GFP	0
504	Fgf13	8.13E-111	1.280769525	0.53	0.432	1.58E-106	g	ITIH5	GFP	0
505	Ccnd2	1.03E-110	0.919153787	0.79	0.779	2.01E-106	g	ITIH5	GFP	0
506	Myo1e	1.42E-110	-0.783327823	0.408	0.785	2.77E-106	g	ITIH5	GFP	0
507	Cyp4b1	2.63E-110	0.896069169	0.583	0.603	5.13E-106	g	ITIH5	GFP	0
508	Lrrc25	3.03E-110	-0.961173411	0.164	0.46	5.89E-106	g	ITIH5	GFP	0
509	Skap2	3.08E-110	-0.831062514	0.399	0.779	6.00E-106	g	ITIH5	GFP	0
510	Fem1b	3.50E-110	-0.637627321	0.229	0.526	6.81E-106	g	ITIH5	GFP	0
511	Fam50a	3.82E-110	-0.476021909	0.29	0.59	7.43E-106	g	ITIH5	GFP	0
512	Tanc2	3.83E-110	-0.516617317	0.306	0.622	7.46E-106	g	ITIH5	GFP	0
513	Snx27	3.98E-110	-0.873081151	0.215	0.537	7.75E-106	g	ITIH5	GFP	0
514	Cbr3	5.36E-110	-1.221735523	0.116	0.402	1.04E-105	g	ITIH5	GFP	0
515	Rbpj	5.58E-110	-0.838208507	0.193	0.495	1.09E-105	g	ITIH5	GFP	0
516	Rassf4	6.12E-110	-0.758450437	0.451	0.825	1.19E-105	g	ITIH5	GFP	0
517	Mpp6	1.02E-109	-0.778433903	0.157	0.432	1.98E-105	g	ITIH5	GFP	0
518	Mpc2	1.02E-109	0.757109131	0.82	0.842	1.99E-105	g	ITIH5	GFP	0
519	Itgax	1.05E-109	-0.778815262	0.336	0.7	2.05E-105	g	ITIH5	GFP	0
520	Dpep2	1.29E-109	-0.847921919	0.496	0.863	2.50E-105	g	ITIH5	GFP	0
521	Lpin1	1.65E-109	1.165659518	0.567	0.488	3.22E-105	g	ITIH5	GFP	0
522	Pacc1	1.80E-109	-1.016697228	0.141	0.429	3.50E-105	g	ITIH5	GFP	0
523	Heatr5a	2.40E-109	-0.633730772	0.241	0.546	4.66E-105	g	ITIH5	GFP	0
524	Tpcn2	2.42E-109	-0.817927402	0.407	0.784	4.71E-105	g	ITIH5	GFP	0
525	Ywhaq	3.10E-109	0.661392657	0.848	0.892	6.04E-105	g	ITIH5	GFP	0
526	Atp9b	4.08E-109	-0.498123842	0.264	0.558	7.94E-105	g	ITIH5	GFP	0
527	Egfl7	4.18E-109	0.889528711	0.619	0.609	8.14E-105	g	ITIH5	GFP	0
528	Ly9	4.37E-109	-1.609103489	0.059	0.298	8.51E-105	g	ITIH5	GFP	0
529	Tnfrsf1b	4.44E-109	-0.83016909	0.273	0.619	8.63E-105	g	ITIH5	GFP	0
530	Cdc42ep1	5.60E-109	1.093804774	0.539	0.499	1.09E-104	g	ITIH5	GFP	0
531	Sh3bp2	8.39E-109	-0.886877176	0.318	0.686	1.63E-104	g	ITIH5	GFP	0
532	Cfp	1.00E-108	-0.86279496	0.558	0.896	1.95E-104	g	ITIH5	GFP	0
533	Dpep1	1.01E-108	0.748134318	0.515	0.572	1.96E-104	g	ITIH5	GFP	0
534	Bmt2	1.15E-108	-0.811638241	0.266	0.605	2.24E-104	g	ITIH5	GFP	0
535	C1qtnf6	1.22E-108	-0.63521959	0.196	0.476	2.37E-104	g	ITIH5	GFP	0
536	Eea1	1.36E-108	-0.357076826	0.317	0.604	2.64E-104	g	ITIH5	GFP	0
537	Mrc1	1.52E-108	-0.836788976	0.538	0.89	2.95E-104	g	ITIH5	GFP	0
538	Arhgap9	1.62E-108	-0.633723428	0.349	0.697	3.15E-104	g	ITIH5	GFP	0
539	Dusp1	1.75E-108	-0.779900576	0.411	0.785	3.40E-104	g	ITIH5	GFP	0
540	Adipor2	1.78E-108	0.63595153	0.842	0.882	3.46E-104	g	ITIH5	GFP	0
541	Ap2m1	1.78E-108	-0.549748055	0.263	0.565	3.47E-104	g	ITIH5	GFP	0
542	Dennd4b	2.39E-108	-0.483087191	0.323	0.635	4.64E-104	g	ITIH5	GFP	0
543	Was	2.75E-108	-0.650359094	0.165	0.422	5.35E-104	g	ITIH5	GFP	0
544	Fblim1	3.30E-108	-0.873410485	0.427	0.806	6.42E-104	g	ITIH5	GFP	0
545	Specc1	4.14E-108	-0.753841169	0.306	0.655	8.07E-104	g	ITIH5	GFP	0
546	Atp6v0d2	4.88E-108	-0.772810757	0.707	0.951	9.50E-104	g	ITIH5	GFP	0
547	Tatdn2	5.05E-108	-0.425373355	0.307	0.608	9.83E-104	g	ITIH5	GFP	0
548	Tubb6	5.97E-108	-0.851484535	0.534	0.883	1.16E-103	g	ITIH5	GFP	0
549	Igsf8	6.42E-108	-0.679960303	0.309	0.646	1.25E-103	g	ITIH5	GFP	0
550	Ldlr	6.61E-108	-1.558051417	0.103	0.4	1.29E-103	g	ITIH5	GFP	0
551	Clec4a2	7.01E-108	-0.918144759	0.2	0.518	1.37E-103	g	ITIH5	GFP	0
552	Acap2	7.29E-108	-0.467436008	0.321	0.629	1.42E-103	g	ITIH5	GFP	0
553	Cerk	8.66E-108	-0.887300333	0.228	0.557	1.69E-103	g	ITIH5	GFP	0
554	Ak3	1.02E-107	0.827698487	0.615	0.639	1.98E-103	g	ITIH5	GFP	0
555	Spsb2	1.11E-107	-0.360299223	0.225	0.472	2.15E-103	g	ITIH5	GFP	0
556	Ptp4a1.1	1.35E-107	1.064012734	0.524	0.48	2.63E-103	g	ITIH5	GFP	0
557	Tshr	1.39E-107	1.101596612	0.574	0.502	2.70E-103	g	ITIH5	GFP	0
558	Pdgfa	1.55E-107	-0.526191142	0.283	0.586	3.01E-103	g	ITIH5	GFP	0
559	Tspan14	1.56E-107	-0.836785748	0.24	0.567	3.03E-103	g	ITIH5	GFP	0
560	Smpd1	1.82E-107	0.770999996	0.533	0.566	3.53E-103	g	ITIH5	GFP	0
561	Arpc5	2.44E-107	-0.815671064	0.256	0.59	4.76E-103	g	ITIH5	GFP	0
562	Fnip2	2.49E-107	-0.909153747	0.426	0.805	4.84E-103	g	ITIH5	GFP	0
563	Timp1	2.97E-107	-1.7942945	0.064	0.327	5.77E-103	g	ITIH5	GFP	0
564	Amotl2	3.58E-107	0.804680663	0.605	0.628	6.97E-103	g	ITIH5	GFP	0
565	Nceh1	3.63E-107	-0.897592109	0.525	0.873	7.07E-103	g	ITIH5	GFP	0
566	Sgpp1	3.93E-107	-0.661585616	0.303	0.637	7.66E-103	g	ITIH5	GFP	0
567	Zbtb7a	4.36E-107	-0.537543348	0.318	0.633	8.48E-103	g	ITIH5	GFP	0
568	Ugp2	4.45E-107	-0.495557299	0.265	0.554	8.66E-103	g	ITIH5	GFP	0
569	Phospho1	4.74E-107	-0.580465386	0.177	0.431	9.22E-103	g	ITIH5	GFP	0
570	Tmem164	4.91E-107	-0.654024831	0.218	0.509	9.56E-103	g	ITIH5	GFP	0
571	Spcs3	5.43E-107	-0.63543269	0.259	0.572	1.06E-102	g	ITIH5	GFP	0
572	Hk1	5.58E-107	-0.609382596	0.268	0.578	1.09E-102	g	ITIH5	GFP	0
573	BC028528	6.36E-107	-0.460438509	0.315	0.617	1.24E-102	g	ITIH5	GFP	0
574	Lamtor3	7.96E-107	-0.57349572	0.273	0.576	1.55E-102	g	ITIH5	GFP	0
575	Tmem251	8.46E-107	-0.798266405	0.203	0.504	1.65E-102	g	ITIH5	GFP	0
576	Ephx1	9.67E-107	0.569650815	0.619	0.713	1.88E-102	g	ITIH5	GFP	0
577	Lcp2	1.08E-106	-0.509008306	0.333	0.649	2.10E-102	g	ITIH5	GFP	0
578	Mocos	1.11E-106	-0.949044083	0.208	0.534	2.16E-102	g	ITIH5	GFP	0
579	Gnl1	1.16E-106	-0.450085317	0.272	0.555	2.25E-102	g	ITIH5	GFP	0
580	Jpt1	1.33E-106	-0.887036685	0.431	0.807	2.60E-102	g	ITIH5	GFP	0
581	Dnase1l1	1.45E-106	-0.72668896	0.389	0.752	2.82E-102	g	ITIH5	GFP	0
582	Sycp3	1.53E-106	1.882342469	0.472	0.266	2.97E-102	g	ITIH5	GFP	0
583	Atp6ap2	1.58E-106	-0.86656699	0.473	0.842	3.08E-102	g	ITIH5	GFP	0
584	Ptpre	1.59E-106	-0.883371615	0.202	0.511	3.10E-102	g	ITIH5	GFP	0
585	Slamf7	1.78E-106	-0.779519489	0.203	0.499	3.46E-102	g	ITIH5	GFP	0
586	2310022A10Rik	2.56E-106	-0.737455701	0.353	0.71	4.98E-102	g	ITIH5	GFP	0
587	Hacd2	2.89E-106	1.03045782	0.592	0.541	5.62E-102	g	ITIH5	GFP	0
588	Atp9a	3.08E-106	0.83619134	0.537	0.558	6.00E-102	g	ITIH5	GFP	0
589	Hadhb	3.47E-106	0.651541968	0.831	0.874	6.76E-102	g	ITIH5	GFP	0
590	Mcl1	3.60E-106	-0.664596956	0.819	0.973	7.02E-102	g	ITIH5	GFP	0
591	Map2k3	4.73E-106	-0.469590653	0.212	0.474	9.20E-102	g	ITIH5	GFP	0
592	Il7r	4.85E-106	-1.143249938	0.103	0.358	9.43E-102	g	ITIH5	GFP	0
593	Cd164	5.99E-106	0.641017081	0.788	0.839	1.17E-101	g	ITIH5	GFP	0
594	Shank3	6.95E-106	0.942382451	0.531	0.524	1.35E-101	g	ITIH5	GFP	0
595	Srgn	7.73E-106	-0.583817492	0.29	0.604	1.50E-101	g	ITIH5	GFP	0
596	Vopp1	8.48E-106	-1.244823248	0.08	0.321	1.65E-101	g	ITIH5	GFP	0
597	Alcam	8.91E-106	-0.765137406	0.477	0.842	1.73E-101	g	ITIH5	GFP	0
598	Abl2	9.07E-106	-0.754287429	0.199	0.486	1.76E-101	g	ITIH5	GFP	0
599	Cers6	9.11E-106	-0.753356769	0.264	0.59	1.77E-101	g	ITIH5	GFP	0
600	Tgif1	9.67E-106	-0.858538093	0.22	0.538	1.88E-101	g	ITIH5	GFP	0
601	Ankrd13b	9.92E-106	-1.674850882	0.059	0.307	1.93E-101	g	ITIH5	GFP	0
602	Enpp2	1.07E-105	1.34964901	0.512	0.419	2.08E-101	g	ITIH5	GFP	0
603	Hspa5	1.21E-105	-0.527683013	0.923	0.998	2.35E-101	g	ITIH5	GFP	0
604	Eaf1	1.29E-105	-0.884000796	0.189	0.487	2.52E-101	g	ITIH5	GFP	0
605	Ptprs	1.66E-105	-0.678100912	0.424	0.784	3.24E-101	g	ITIH5	GFP	0
606	Mkrn1	1.81E-105	-0.645884855	0.34	0.68	3.53E-101	g	ITIH5	GFP	0
607	Arap1	1.96E-105	-0.707723256	0.36	0.712	3.81E-101	g	ITIH5	GFP	0
608	Wdr7	1.98E-105	-0.886551028	0.19	0.492	3.85E-101	g	ITIH5	GFP	0
609	Eya3	1.98E-105	-0.414530647	0.244	0.512	3.85E-101	g	ITIH5	GFP	0
610	C5ar1	2.41E-105	-0.839662643	0.54	0.884	4.70E-101	g	ITIH5	GFP	0
611	Errfi1	2.70E-105	-0.805970404	0.217	0.528	5.25E-101	g	ITIH5	GFP	0
612	Gas7	2.81E-105	-0.802846884	0.556	0.896	5.46E-101	g	ITIH5	GFP	0
613	Rnf41	2.97E-105	-0.665280695	0.227	0.525	5.79E-101	g	ITIH5	GFP	0
614	Mtss1	3.42E-105	-0.66776139	0.187	0.462	6.65E-101	g	ITIH5	GFP	0
615	Arl11	3.46E-105	-0.502317754	0.266	0.559	6.74E-101	g	ITIH5	GFP	0
616	Ap3b1	3.78E-105	-0.622577753	0.347	0.682	7.36E-101	g	ITIH5	GFP	0
617	Retsat	4.21E-105	0.890435092	0.525	0.533	8.20E-101	g	ITIH5	GFP	0
618	Rinl	4.27E-105	-0.929642978	0.125	0.382	8.31E-101	g	ITIH5	GFP	0
619	Setd7	5.13E-105	0.952770327	0.532	0.534	9.98E-101	g	ITIH5	GFP	0
620	Ccnd1	7.48E-105	-0.649777971	0.344	0.686	1.46E-100	g	ITIH5	GFP	0
621	Ugdh	8.03E-105	-0.668741081	0.246	0.552	1.56E-100	g	ITIH5	GFP	0
622	St3gal1	8.09E-105	-0.800806968	0.386	0.755	1.57E-100	g	ITIH5	GFP	0
623	Cd9	9.20E-105	-0.930816355	0.521	0.862	1.79E-100	g	ITIH5	GFP	0
624	Sgms1	1.01E-104	-0.494876789	0.328	0.637	1.97E-100	g	ITIH5	GFP	0
625	Atp6v1h	1.06E-104	-0.831553055	0.32	0.68	2.06E-100	g	ITIH5	GFP	0
626	Pla1a	1.13E-104	-0.494754216	0.299	0.602	2.20E-100	g	ITIH5	GFP	0
627	Stap1	1.15E-104	-0.708384245	0.152	0.407	2.24E-100	g	ITIH5	GFP	0
628	Cdk14	1.21E-104	-0.468632664	0.339	0.654	2.36E-100	g	ITIH5	GFP	0
629	Dnajc10	1.42E-104	-0.483499526	0.283	0.569	2.77E-100	g	ITIH5	GFP	0
630	Gramd1b	1.44E-104	-0.451714094	0.286	0.572	2.81E-100	g	ITIH5	GFP	0
631	Pip4k2a	1.65E-104	-0.693258729	0.31	0.644	3.21E-100	g	ITIH5	GFP	0
632	Sash3	1.71E-104	-0.843917447	0.155	0.428	3.32E-100	g	ITIH5	GFP	0
633	Hcls1	1.79E-104	-0.785084573	0.381	0.747	3.49E-100	g	ITIH5	GFP	0
634	Dennd2a	1.82E-104	-0.719986134	0.245	0.554	3.55E-100	g	ITIH5	GFP	0
635	Prelid1	2.14E-104	-0.604538496	0.336	0.667	4.16E-100	g	ITIH5	GFP	0
636	Lonp2	2.48E-104	0.798114631	0.619	0.639	4.82E-100	g	ITIH5	GFP	0
637	Mical2	2.49E-104	-0.598176489	0.238	0.528	4.84E-100	g	ITIH5	GFP	0
638	Echs1	2.77E-104	0.820838739	0.564	0.59	5.39E-100	g	ITIH5	GFP	0
639	Ankrd33b	3.74E-104	-1.413093517	0.08	0.334	7.28E-100	g	ITIH5	GFP	0
640	Nsa2	3.96E-104	-0.486385072	0.269	0.56	7.70E-100	g	ITIH5	GFP	0
641	Pde3b	4.59E-104	1.169819306	0.537	0.464	8.94E-100	g	ITIH5	GFP	0
642	Uchl1	4.71E-104	-1.786255973	0.066	0.325	9.16E-100	g	ITIH5	GFP	0
643	Stard3	5.37E-104	-0.658760068	0.187	0.449	1.04E-99	g	ITIH5	GFP	0
644	Abcc1	5.66E-104	-0.84334074	0.36	0.725	1.10E-99	g	ITIH5	GFP	0
645	Myo5a	5.72E-104	-0.806160522	0.418	0.788	1.11E-99	g	ITIH5	GFP	0
646	Lgals12	5.92E-104	1.508791696	0.485	0.345	1.15E-99	g	ITIH5	GFP	0
647	Tns3	6.32E-104	-0.764501813	0.566	0.902	1.23E-99	g	ITIH5	GFP	0
648	Pcolce2	6.62E-104	1.063636619	0.672	0.606	1.29E-99	g	ITIH5	GFP	0
649	Gpc1	7.02E-104	-0.669557762	0.311	0.644	1.37E-99	g	ITIH5	GFP	0
650	Msr1	7.17E-104	-0.97298348	0.134	0.4	1.40E-99	g	ITIH5	GFP	0
651	Fbn1	8.01E-104	-0.780611878	0.548	0.892	1.56E-99	g	ITIH5	GFP	0
652	Cnn2	8.50E-104	-0.667227275	0.387	0.74	1.65E-99	g	ITIH5	GFP	0
653	Map3k11	9.61E-104	-0.331840009	0.236	0.48	1.87E-99	g	ITIH5	GFP	0
654	Ptrh1	9.75E-104	-1.005788057	0.128	0.394	1.90E-99	g	ITIH5	GFP	0
655	Itga6	1.03E-103	0.946429015	0.55	0.533	2.00E-99	g	ITIH5	GFP	0
656	Fcgr2b	1.11E-103	-0.749295581	0.216	0.519	2.16E-99	g	ITIH5	GFP	0
657	Micos10	1.16E-103	0.670215351	0.641	0.703	2.25E-99	g	ITIH5	GFP	0
658	Blnk	1.23E-103	-0.75445892	0.432	0.797	2.39E-99	g	ITIH5	GFP	0
659	Taok3	1.27E-103	-0.708900111	0.363	0.716	2.47E-99	g	ITIH5	GFP	0
660	Ostc	1.38E-103	-0.95732399	0.184	0.491	2.69E-99	g	ITIH5	GFP	0
661	Pim3	1.53E-103	0.834036357	0.65	0.653	2.98E-99	g	ITIH5	GFP	0
662	Tmcc3	1.59E-103	0.578211053	0.581	0.67	3.09E-99	g	ITIH5	GFP	0
663	Mki67	1.65E-103	-0.796520047	0.222	0.536	3.21E-99	g	ITIH5	GFP	0
664	Fam83f	1.89E-103	-0.71214359	0.199	0.485	3.68E-99	g	ITIH5	GFP	0
665	Adam17	1.91E-103	-0.608082011	0.274	0.584	3.71E-99	g	ITIH5	GFP	0
666	Loxl2	2.36E-103	-0.635167861	0.271	0.581	4.59E-99	g	ITIH5	GFP	0
667	Pde2a	2.41E-103	0.850429849	0.555	0.574	4.70E-99	g	ITIH5	GFP	0
668	Mpv17l2	2.47E-103	0.438758686	0.402	0.532	4.81E-99	g	ITIH5	GFP	0
669	Mrtfa	3.04E-103	-0.607879726	0.257	0.554	5.92E-99	g	ITIH5	GFP	0
670	Atp7a	3.68E-103	-0.696171087	0.243	0.548	7.17E-99	g	ITIH5	GFP	0
671	Plcg2	3.88E-103	-1.104138657	0.13	0.413	7.56E-99	g	ITIH5	GFP	0
672	Cyfip1	5.81E-103	-0.627324126	0.316	0.644	1.13E-98	g	ITIH5	GFP	0
673	Acbd4	7.15E-103	1.091308043	0.546	0.48	1.39E-98	g	ITIH5	GFP	0
674	Vldlr	7.42E-103	1.137671863	0.527	0.455	1.44E-98	g	ITIH5	GFP	0
675	Mapk6	7.96E-103	-0.492094886	0.25	0.527	1.55E-98	g	ITIH5	GFP	0
676	4930402H24Rik	8.12E-103	0.728750039	0.544	0.594	1.58E-98	g	ITIH5	GFP	0
677	Plxna1	8.45E-103	-0.728694003	0.447	0.809	1.64E-98	g	ITIH5	GFP	0
678	Api5	8.54E-103	-0.280066739	0.343	0.611	1.66E-98	g	ITIH5	GFP	0
679	Parvb	9.01E-103	-0.488278645	0.263	0.542	1.75E-98	g	ITIH5	GFP	0
680	Hck	9.03E-103	-1.0087128	0.195	0.515	1.76E-98	g	ITIH5	GFP	0
681	Sumf1	9.53E-103	-0.34333893	0.285	0.553	1.86E-98	g	ITIH5	GFP	0
682	Cln8	9.90E-103	-0.748204221	0.425	0.788	1.93E-98	g	ITIH5	GFP	0
683	Cyp51	1.02E-102	-1.048703877	0.167	0.471	1.99E-98	g	ITIH5	GFP	0
684	Wdr81	1.22E-102	-0.498974263	0.296	0.591	2.38E-98	g	ITIH5	GFP	0
685	Plekhb2	1.25E-102	-0.73065485	0.225	0.525	2.44E-98	g	ITIH5	GFP	0
686	Pdlim4	1.35E-102	-1.508428971	0.067	0.306	2.63E-98	g	ITIH5	GFP	0
687	Agpat4	1.85E-102	-1.006712691	0.1	0.335	3.60E-98	g	ITIH5	GFP	0
688	Wipf1	2.29E-102	-0.647340819	0.231	0.522	4.45E-98	g	ITIH5	GFP	0
689	Slc35f6	2.83E-102	-1.000924681	0.202	0.52	5.52E-98	g	ITIH5	GFP	0
690	Id3	2.85E-102	0.872377899	0.611	0.601	5.55E-98	g	ITIH5	GFP	0
691	Bscl2	2.94E-102	0.5780369	0.859	0.914	5.73E-98	g	ITIH5	GFP	0
692	Utrn	2.98E-102	1.001243093	0.467	0.457	5.80E-98	g	ITIH5	GFP	0
693	Fgd3	3.10E-102	-0.845650078	0.211	0.518	6.04E-98	g	ITIH5	GFP	0
694	Prps1	3.12E-102	0.96839695	0.563	0.522	6.07E-98	g	ITIH5	GFP	0
695	Rab43	3.48E-102	-0.529502363	0.316	0.626	6.76E-98	g	ITIH5	GFP	0
696	Sh3pxd2a	3.66E-102	0.751291785	0.692	0.735	7.13E-98	g	ITIH5	GFP	0
697	Lrrfip2	4.30E-102	-0.563762674	0.373	0.708	8.36E-98	g	ITIH5	GFP	0
698	Cd180	4.52E-102	-0.479157288	0.267	0.549	8.81E-98	g	ITIH5	GFP	0
699	Tgfbr3	5.25E-102	0.658014015	0.482	0.554	1.02E-97	g	ITIH5	GFP	0
700	Cmtm4	5.31E-102	-0.5569535	0.164	0.41	1.03E-97	g	ITIH5	GFP	0
701	Chst1	5.73E-102	1.557644101	0.475	0.331	1.11E-97	g	ITIH5	GFP	0
702	Car5b	5.96E-102	1.118379885	0.515	0.452	1.16E-97	g	ITIH5	GFP	0
703	Nup153	7.19E-102	-0.257883004	0.317	0.572	1.40E-97	g	ITIH5	GFP	0
704	Notch2	7.58E-102	-0.496891203	0.296	0.59	1.48E-97	g	ITIH5	GFP	0
705	Slc36a2	9.13E-102	0.781339895	0.737	0.754	1.78E-97	g	ITIH5	GFP	0
706	Psd4	1.15E-101	-1.021438696	0.126	0.387	2.24E-97	g	ITIH5	GFP	0
707	Sod2	1.25E-101	0.661341548	0.897	0.926	2.43E-97	g	ITIH5	GFP	0
708	Pld4	1.25E-101	-0.730221841	0.408	0.762	2.44E-97	g	ITIH5	GFP	0
709	Efemp2	1.46E-101	-0.549759651	0.285	0.581	2.83E-97	g	ITIH5	GFP	0
710	Gnai3	1.85E-101	-0.526955981	0.278	0.571	3.60E-97	g	ITIH5	GFP	0
711	Plekhm1	1.88E-101	-0.521011535	0.417	0.748	3.66E-97	g	ITIH5	GFP	0
712	Comt	2.07E-101	0.65116058	0.762	0.806	4.02E-97	g	ITIH5	GFP	0
713	Sfxn3	2.39E-101	-0.468845773	0.208	0.459	4.66E-97	g	ITIH5	GFP	0
714	Mindy1	2.47E-101	-0.75940939	0.382	0.742	4.81E-97	g	ITIH5	GFP	0
715	Galnt7	3.26E-101	-0.877431191	0.13	0.379	6.34E-97	g	ITIH5	GFP	0
716	Cox19	3.37E-101	0.585210731	0.449	0.531	6.57E-97	g	ITIH5	GFP	0
717	Fnbp1	3.40E-101	-0.633549867	0.274	0.581	6.62E-97	g	ITIH5	GFP	0
718	Rnft1	4.46E-101	-0.444372868	0.296	0.583	8.67E-97	g	ITIH5	GFP	0
719	Pgs1	4.67E-101	-0.481758201	0.23	0.491	9.09E-97	g	ITIH5	GFP	0
720	Nrp2	4.80E-101	-0.616803161	0.387	0.73	9.34E-97	g	ITIH5	GFP	0
721	Ap1s2	5.51E-101	-0.629688212	0.215	0.494	1.07E-96	g	ITIH5	GFP	0
722	Gnpda1	6.16E-101	-0.860715052	0.166	0.439	1.20E-96	g	ITIH5	GFP	0
723	Smap2	6.28E-101	-0.662401163	0.36	0.703	1.22E-96	g	ITIH5	GFP	0
724	Synj1	7.29E-101	-0.418825211	0.22	0.465	1.42E-96	g	ITIH5	GFP	0
725	Acbd3	7.87E-101	-0.575087527	0.409	0.745	1.53E-96	g	ITIH5	GFP	0
726	Chp1	9.05E-101	0.698531056	0.706	0.735	1.76E-96	g	ITIH5	GFP	0
727	Vav1	1.01E-100	-0.669889993	0.152	0.401	1.97E-96	g	ITIH5	GFP	0
728	Cap1	1.01E-100	-0.679820815	0.754	0.962	1.97E-96	g	ITIH5	GFP	0
729	Apol6	1.27E-100	1.331300908	0.467	0.366	2.48E-96	g	ITIH5	GFP	0
730	Peg3	1.28E-100	2.321626463	0.394	0.163	2.50E-96	g	ITIH5	GFP	0
731	Ccl2	1.44E-100	-0.909094076	0.159	0.436	2.81E-96	g	ITIH5	GFP	0
732	Adora1	1.74E-100	1.868406467	0.465	0.263	3.38E-96	g	ITIH5	GFP	0
733	Selenow	1.97E-100	0.612447274	0.966	0.972	3.83E-96	g	ITIH5	GFP	0
734	Zswim4	1.97E-100	-0.515037413	0.169	0.412	3.84E-96	g	ITIH5	GFP	0
735	Mturn	2.01E-100	1.448360225	0.467	0.372	3.90E-96	g	ITIH5	GFP	0
736	Tlr13	2.03E-100	-1.335811825	0.08	0.321	3.96E-96	g	ITIH5	GFP	0
737	Slc25a45	2.17E-100	-0.891943895	0.145	0.405	4.22E-96	g	ITIH5	GFP	0
738	Hfe	2.41E-100	0.827797227	0.554	0.569	4.69E-96	g	ITIH5	GFP	0
739	Plek	2.57E-100	-0.908822984	0.136	0.392	5.01E-96	g	ITIH5	GFP	0
740	Tubb2b	2.61E-100	-1.064085979	0.119	0.379	5.09E-96	g	ITIH5	GFP	0
741	Golga7	3.07E-100	-0.487349	0.306	0.605	5.98E-96	g	ITIH5	GFP	0
742	Fitm2	3.08E-100	1.06470692	0.525	0.471	6.00E-96	g	ITIH5	GFP	0
743	Snx8	3.09E-100	-0.636195675	0.426	0.776	6.01E-96	g	ITIH5	GFP	0
744	Mapk1ip1l	3.18E-100	-0.481345425	0.281	0.564	6.18E-96	g	ITIH5	GFP	0
745	Scamp5	3.30E-100	-0.488958247	0.249	0.523	6.42E-96	g	ITIH5	GFP	0
746	Limk1	3.31E-100	-0.574172739	0.196	0.455	6.44E-96	g	ITIH5	GFP	0
747	Gsdmd	3.50E-100	-0.607626192	0.212	0.484	6.81E-96	g	ITIH5	GFP	0
748	Ttc7b	3.56E-100	0.441065322	0.469	0.599	6.93E-96	g	ITIH5	GFP	0
749	Nfib	3.77E-100	0.651098224	0.582	0.651	7.34E-96	g	ITIH5	GFP	0
750	Nans	4.07E-100	-0.67148011	0.346	0.685	7.92E-96	g	ITIH5	GFP	0
751	Hsdl1	4.27E-100	-0.602432371	0.154	0.382	8.30E-96	g	ITIH5	GFP	0
752	Edem2	5.07E-100	-0.595801366	0.369	0.7	9.86E-96	g	ITIH5	GFP	0
753	Lctl	6.48E-100	1.201092959	0.61	0.507	1.26E-95	g	ITIH5	GFP	0
754	Lair1	6.62E-100	-0.637816061	0.239	0.529	1.29E-95	g	ITIH5	GFP	0
755	Rabep1	7.55E-100	-0.5403798	0.204	0.459	1.47E-95	g	ITIH5	GFP	0
756	Nab2	1.03E-99	-0.634822169	0.24	0.527	2.01E-95	g	ITIH5	GFP	0
757	Mcam	1.08E-99	1.245866392	0.481	0.402	2.10E-95	g	ITIH5	GFP	0
758	Rab21	1.11E-99	-0.514976762	0.219	0.48	2.15E-95	g	ITIH5	GFP	0
759	Fdx2	1.14E-99	-0.295828994	0.297	0.553	2.21E-95	g	ITIH5	GFP	0
760	Cma1	1.15E-99	-1.398784583	0.119	0.408	2.24E-95	g	ITIH5	GFP	0
761	Incenp	1.73E-99	-0.526135281	0.2	0.458	3.37E-95	g	ITIH5	GFP	0
762	Eef1b2	1.79E-99	-0.575308953	0.879	0.984	3.49E-95	g	ITIH5	GFP	0
763	Mxra8	1.89E-99	0.776099367	0.554	0.586	3.68E-95	g	ITIH5	GFP	0
764	Pgk1	1.97E-99	-0.619318641	0.295	0.61	3.84E-95	g	ITIH5	GFP	0
765	Tubb2a	2.00E-99	-0.75052335	0.588	0.907	3.90E-95	g	ITIH5	GFP	0
766	Mecr	2.94E-99	0.7232614	0.435	0.496	5.72E-95	g	ITIH5	GFP	0
767	Git1	2.96E-99	-0.561903729	0.322	0.638	5.77E-95	g	ITIH5	GFP	0
768	Gna15	3.39E-99	-1.528320932	0.076	0.326	6.59E-95	g	ITIH5	GFP	0
769	Ttyh2	3.43E-99	-0.56760636	0.306	0.613	6.68E-95	g	ITIH5	GFP	0
770	Dusp7	4.36E-99	-0.661965213	0.327	0.655	8.50E-95	g	ITIH5	GFP	0
771	Speg	4.55E-99	-1.14255725	0.087	0.319	8.86E-95	g	ITIH5	GFP	0
772	Rgs10	4.79E-99	-0.664491184	0.356	0.693	9.33E-95	g	ITIH5	GFP	0
773	Hist1h3d	5.29E-99	-0.678815643	0.289	0.608	1.03E-94	g	ITIH5	GFP	0
774	Ado	5.69E-99	-0.562753432	0.305	0.61	1.11E-94	g	ITIH5	GFP	0
775	Qrich1	5.71E-99	-0.338272578	0.354	0.633	1.11E-94	g	ITIH5	GFP	0
776	6430548M08Rik	5.80E-99	-1.048226115	0.1	0.341	1.13E-94	g	ITIH5	GFP	0
777	Mink1	6.60E-99	-0.340023548	0.364	0.652	1.28E-94	g	ITIH5	GFP	0
778	Snx12	6.96E-99	-0.396781897	0.397	0.699	1.36E-94	g	ITIH5	GFP	0
779	Plekhm2	7.54E-99	-0.621343617	0.253	0.547	1.47E-94	g	ITIH5	GFP	0
780	Ak2	7.58E-99	0.552891245	0.809	0.878	1.48E-94	g	ITIH5	GFP	0
781	Irak1	8.19E-99	-0.279629512	0.352	0.625	1.59E-94	g	ITIH5	GFP	0
782	Nipa2	9.01E-99	-0.435248756	0.208	0.446	1.75E-94	g	ITIH5	GFP	0
783	Steap4	9.46E-99	0.784362124	0.513	0.55	1.84E-94	g	ITIH5	GFP	0
784	Cfl1	1.01E-98	-0.471374988	0.968	0.996	1.96E-94	g	ITIH5	GFP	0
785	Amy1	1.15E-98	2.423327381	0.378	0.141	2.23E-94	g	ITIH5	GFP	0
786	Klf2	1.39E-98	-0.717769265	0.455	0.811	2.70E-94	g	ITIH5	GFP	0
787	Jup	1.39E-98	0.566948845	0.574	0.665	2.71E-94	g	ITIH5	GFP	0
788	Tesk1	1.42E-98	-0.631657458	0.199	0.463	2.76E-94	g	ITIH5	GFP	0
789	Cbfb	1.45E-98	-0.517087481	0.23	0.494	2.82E-94	g	ITIH5	GFP	0
790	Ldlrap1	1.47E-98	-0.78196729	0.259	0.576	2.85E-94	g	ITIH5	GFP	0
791	Piezo1	2.09E-98	-0.465543573	0.392	0.707	4.06E-94	g	ITIH5	GFP	0
792	Rras	2.17E-98	0.446981475	0.551	0.673	4.22E-94	g	ITIH5	GFP	0
793	Chic2	2.26E-98	-0.777234237	0.384	0.74	4.40E-94	g	ITIH5	GFP	0
794	Snx2	2.33E-98	-0.484339242	0.321	0.617	4.53E-94	g	ITIH5	GFP	0
795	Susd3	2.40E-98	-0.80799843	0.16	0.42	4.67E-94	g	ITIH5	GFP	0
796	Pex16	2.42E-98	0.773624592	0.579	0.59	4.71E-94	g	ITIH5	GFP	0
797	Maged1	2.43E-98	0.616804165	0.577	0.641	4.74E-94	g	ITIH5	GFP	0
798	Ddit3	2.58E-98	0.336034884	0.38	0.537	5.02E-94	g	ITIH5	GFP	0
799	Tmf1	2.63E-98	-0.472961386	0.187	0.428	5.11E-94	g	ITIH5	GFP	0
800	Msmo1	3.03E-98	-0.878024329	0.223	0.539	5.90E-94	g	ITIH5	GFP	0
801	B4galt6	3.72E-98	-0.592475598	0.323	0.637	7.23E-94	g	ITIH5	GFP	0
802	Far1	4.08E-98	-0.634459368	0.245	0.536	7.93E-94	g	ITIH5	GFP	0
803	Scp2	4.60E-98	0.650729239	0.923	0.943	8.94E-94	g	ITIH5	GFP	0
804	Igf2r	5.40E-98	-0.752598756	0.474	0.828	1.05E-93	g	ITIH5	GFP	0
805	Eef1d	5.44E-98	-0.252518271	0.349	0.61	1.06E-93	g	ITIH5	GFP	0
806	Slc29a1	5.75E-98	-0.648337873	0.179	0.428	1.12E-93	g	ITIH5	GFP	0
807	Idh3a	6.01E-98	0.580089114	0.625	0.704	1.17E-93	g	ITIH5	GFP	0
808	Plekho2	6.19E-98	-0.713307063	0.728	0.946	1.21E-93	g	ITIH5	GFP	0
809	Nsd2	6.39E-98	-0.477978395	0.226	0.486	1.24E-93	g	ITIH5	GFP	0
810	Plekhj1	6.73E-98	-0.401803972	0.406	0.716	1.31E-93	g	ITIH5	GFP	0
811	Rassf3	7.07E-98	-0.520493038	0.229	0.499	1.38E-93	g	ITIH5	GFP	0
812	Gna13	7.12E-98	-0.786860283	0.481	0.834	1.39E-93	g	ITIH5	GFP	0
813	Inpp5d	7.79E-98	-0.722575163	0.253	0.56	1.52E-93	g	ITIH5	GFP	0
814	Acot7	8.60E-98	-0.542635036	0.383	0.707	1.67E-93	g	ITIH5	GFP	0
815	2510039O18Rik	8.94E-98	-0.35597525	0.356	0.636	1.74E-93	g	ITIH5	GFP	0
816	Dlgap4	9.18E-98	-0.54519621	0.434	0.764	1.79E-93	g	ITIH5	GFP	0
817	Hs6st1	1.14E-97	-0.509396278	0.32	0.62	2.22E-93	g	ITIH5	GFP	0
818	Acads	1.23E-97	0.632605094	0.598	0.657	2.39E-93	g	ITIH5	GFP	0
819	Tgm2	1.29E-97	0.577922163	0.855	0.924	2.52E-93	g	ITIH5	GFP	0
820	Cacul1	1.32E-97	-0.634938787	0.319	0.638	2.57E-93	g	ITIH5	GFP	0
821	Amdhd2	1.36E-97	-0.607924888	0.227	0.509	2.65E-93	g	ITIH5	GFP	0
822	0610012G03Rik	1.55E-97	-0.33978772	0.289	0.547	3.02E-93	g	ITIH5	GFP	0
823	Nkain1	1.65E-97	-1.069859965	0.104	0.348	3.22E-93	g	ITIH5	GFP	0
824	Mif	1.70E-97	-0.502460344	0.291	0.579	3.32E-93	g	ITIH5	GFP	0
825	Psmd8	1.88E-97	-0.764781765	0.398	0.753	3.66E-93	g	ITIH5	GFP	0
826	Tsc22d1	2.03E-97	0.650069286	0.767	0.806	3.95E-93	g	ITIH5	GFP	0
827	Mgst1	2.16E-97	0.536049289	0.916	0.96	4.21E-93	g	ITIH5	GFP	0
828	Fes	2.19E-97	-0.537315977	0.344	0.658	4.27E-93	g	ITIH5	GFP	0
829	Cdk2ap2	2.37E-97	-0.606838733	0.457	0.799	4.62E-93	g	ITIH5	GFP	0
830	Pdxk	3.56E-97	-0.748293475	0.287	0.612	6.93E-93	g	ITIH5	GFP	0
831	Maf1	3.68E-97	-0.289092651	0.311	0.563	7.16E-93	g	ITIH5	GFP	0
832	Etfb	3.68E-97	0.518756911	0.65	0.757	7.17E-93	g	ITIH5	GFP	0
833	Ssbp4	4.37E-97	-0.689059288	0.302	0.626	8.50E-93	g	ITIH5	GFP	0
834	Tmx1	4.46E-97	-0.301692966	0.303	0.555	8.68E-93	g	ITIH5	GFP	0
835	Ccser2	4.54E-97	0.884336329	0.617	0.616	8.83E-93	g	ITIH5	GFP	0
836	Pacs2	5.08E-97	-0.634915769	0.363	0.694	9.89E-93	g	ITIH5	GFP	0
837	Smim10l1	5.15E-97	0.834863825	0.597	0.601	1.00E-92	g	ITIH5	GFP	0
838	Zmiz2	5.38E-97	-0.454286355	0.363	0.666	1.05E-92	g	ITIH5	GFP	0
839	Phf23	5.56E-97	-0.527299108	0.28	0.572	1.08E-92	g	ITIH5	GFP	0
840	Cass4	6.31E-97	-1.267638448	0.079	0.308	1.23E-92	g	ITIH5	GFP	0
841	Stx3	6.61E-97	-0.946311538	0.142	0.403	1.29E-92	g	ITIH5	GFP	0
842	Ppa1	7.34E-97	0.765781912	0.539	0.569	1.43E-92	g	ITIH5	GFP	0
843	Pon3	7.47E-97	0.616113176	0.536	0.607	1.45E-92	g	ITIH5	GFP	0
844	Csad	7.98E-97	0.76930428	0.444	0.477	1.55E-92	g	ITIH5	GFP	0
845	Inpp5a	8.01E-97	0.743838583	0.513	0.555	1.56E-92	g	ITIH5	GFP	0
846	Fxr2	8.53E-97	-0.347942181	0.205	0.425	1.66E-92	g	ITIH5	GFP	0
847	Gas2l3	9.68E-97	-0.827253149	0.151	0.407	1.88E-92	g	ITIH5	GFP	0
848	Apobr	9.69E-97	-0.837816693	0.238	0.553	1.89E-92	g	ITIH5	GFP	0
849	Hist1h1d	9.73E-97	-0.620635068	0.393	0.735	1.89E-92	g	ITIH5	GFP	0
850	Irf2	1.03E-96	-0.394310818	0.318	0.594	2.01E-92	g	ITIH5	GFP	0
851	Manf	1.06E-96	-0.79786831	0.535	0.871	2.07E-92	g	ITIH5	GFP	0
852	Flna	1.12E-96	-0.644290932	0.76	0.968	2.19E-92	g	ITIH5	GFP	0
853	Bcar3	1.30E-96	0.616284798	0.538	0.604	2.53E-92	g	ITIH5	GFP	0
854	Tbc1d2b	1.36E-96	-0.375204676	0.299	0.57	2.65E-92	g	ITIH5	GFP	0
855	Cat	1.36E-96	0.592032873	0.959	0.977	2.65E-92	g	ITIH5	GFP	0
856	Emilin1	1.41E-96	-0.810134303	0.159	0.419	2.74E-92	g	ITIH5	GFP	0
857	Ccna2	1.46E-96	-0.689800129	0.142	0.385	2.84E-92	g	ITIH5	GFP	0
858	Rars	2.18E-96	-0.465760059	0.285	0.564	4.25E-92	g	ITIH5	GFP	0
859	Fam49b	2.18E-96	-0.492051684	0.296	0.582	4.25E-92	g	ITIH5	GFP	0
860	Vgll3	2.36E-96	0.650114116	0.585	0.66	4.60E-92	g	ITIH5	GFP	0
861	Mgat2	2.52E-96	-0.483023493	0.372	0.682	4.90E-92	g	ITIH5	GFP	0
862	Lemd2	2.54E-96	-0.400017583	0.293	0.571	4.94E-92	g	ITIH5	GFP	0
863	Dtx4	2.97E-96	-0.726434663	0.278	0.591	5.77E-92	g	ITIH5	GFP	0
864	Naga	3.00E-96	-0.628249587	0.349	0.675	5.83E-92	g	ITIH5	GFP	0
865	Bmp1	3.03E-96	-0.350507329	0.332	0.604	5.90E-92	g	ITIH5	GFP	0
866	Ckap4	3.07E-96	-0.797659597	0.189	0.47	5.98E-92	g	ITIH5	GFP	0
867	Trim8	3.43E-96	-0.58127652	0.345	0.665	6.67E-92	g	ITIH5	GFP	0
868	Htra2	3.89E-96	-0.439404037	0.434	0.747	7.57E-92	g	ITIH5	GFP	0
869	Stip1	4.30E-96	-0.342279673	0.279	0.533	8.37E-92	g	ITIH5	GFP	0
870	Itsn2	4.45E-96	-0.475517121	0.286	0.565	8.66E-92	g	ITIH5	GFP	0
871	Slc25a19	4.53E-96	0.773956697	0.502	0.535	8.82E-92	g	ITIH5	GFP	0
872	Xbp1	4.73E-96	-0.412721471	0.351	0.645	9.20E-92	g	ITIH5	GFP	0
873	Ide	4.95E-96	-0.634195091	0.201	0.464	9.63E-92	g	ITIH5	GFP	0
874	Ndufa12	4.95E-96	0.550017827	0.552	0.647	9.64E-92	g	ITIH5	GFP	0
875	Sh3glb2	4.99E-96	0.521158157	0.428	0.539	9.71E-92	g	ITIH5	GFP	0
876	Plxdc1	5.00E-96	-0.402709818	0.193	0.415	9.74E-92	g	ITIH5	GFP	0
877	Dcbld2	5.29E-96	-0.631795404	0.378	0.71	1.03E-91	g	ITIH5	GFP	0
878	Ndufa7	5.49E-96	0.907559058	0.435	0.449	1.07E-91	g	ITIH5	GFP	0
879	Chd3	5.76E-96	-0.554695402	0.209	0.464	1.12E-91	g	ITIH5	GFP	0
880	Agap1	5.88E-96	-0.657102193	0.39	0.73	1.15E-91	g	ITIH5	GFP	0
881	Tnfaip8l2	5.97E-96	-0.614905139	0.244	0.526	1.16E-91	g	ITIH5	GFP	0
882	Ykt6	6.07E-96	-0.472562423	0.299	0.581	1.18E-91	g	ITIH5	GFP	0
883	Rgs2	6.18E-96	-0.405292435	0.329	0.612	1.20E-91	g	ITIH5	GFP	0
884	Calr	6.27E-96	-0.719821827	0.716	0.944	1.22E-91	g	ITIH5	GFP	0
885	Kras	6.57E-96	-0.512017394	0.197	0.446	1.28E-91	g	ITIH5	GFP	0
886	Uhrf2	6.78E-96	-0.580298484	0.184	0.432	1.32E-91	g	ITIH5	GFP	0
887	Ifnar1	6.98E-96	-0.458008159	0.343	0.639	1.36E-91	g	ITIH5	GFP	0
888	Sgpl1	7.40E-96	-0.857785014	0.512	0.849	1.44E-91	g	ITIH5	GFP	0
889	Nkiras2	7.50E-96	-0.424962123	0.257	0.515	1.46E-91	g	ITIH5	GFP	0
890	Stxbp2	8.05E-96	-0.491134857	0.377	0.687	1.57E-91	g	ITIH5	GFP	0
891	Socs3	8.75E-96	-1.163970693	0.09	0.329	1.70E-91	g	ITIH5	GFP	0
892	Flii	9.19E-96	-0.441483401	0.365	0.665	1.79E-91	g	ITIH5	GFP	0
893	Slc31a2	9.55E-96	-0.601390751	0.214	0.482	1.86E-91	g	ITIH5	GFP	0
894	Dnmt1	1.07E-95	-0.762630025	0.219	0.512	2.09E-91	g	ITIH5	GFP	0
895	Oxtr	1.15E-95	1.085050352	0.643	0.575	2.24E-91	g	ITIH5	GFP	0
896	Dram1	1.46E-95	0.58696901	0.819	0.883	2.84E-91	g	ITIH5	GFP	0
897	Plekha2	1.61E-95	-0.3847549	0.22	0.456	3.14E-91	g	ITIH5	GFP	0
898	C2cd2l	1.77E-95	-1.004816336	0.121	0.37	3.44E-91	g	ITIH5	GFP	0
899	Stx4a	1.86E-95	-0.477040881	0.325	0.615	3.62E-91	g	ITIH5	GFP	0
900	Akt2	1.91E-95	0.648802048	0.556	0.607	3.72E-91	g	ITIH5	GFP	0
901	Lifr	1.92E-95	0.715540442	0.456	0.498	3.73E-91	g	ITIH5	GFP	0
902	Tmem120a	1.92E-95	0.766744375	0.526	0.554	3.75E-91	g	ITIH5	GFP	0
903	Snx1	2.15E-95	-0.733725657	0.449	0.799	4.18E-91	g	ITIH5	GFP	0
904	Noc2l	2.23E-95	-0.547983604	0.24	0.513	4.34E-91	g	ITIH5	GFP	0
905	Comtd1	2.26E-95	-0.483852324	0.212	0.455	4.40E-91	g	ITIH5	GFP	0
906	Coro1a	2.31E-95	-0.78676728	0.43	0.785	4.49E-91	g	ITIH5	GFP	0
907	Ern1	2.34E-95	-0.515580596	0.173	0.408	4.55E-91	g	ITIH5	GFP	0
908	Hilpda	2.36E-95	-1.041188201	0.129	0.39	4.60E-91	g	ITIH5	GFP	0
909	Cul1	2.39E-95	-0.298615725	0.364	0.634	4.66E-91	g	ITIH5	GFP	0
910	Fscn1	2.43E-95	0.622966534	0.571	0.656	4.74E-91	g	ITIH5	GFP	0
911	Aldh1l1	2.43E-95	1.377196867	0.377	0.309	4.74E-91	g	ITIH5	GFP	0
912	Arhgef10l	2.76E-95	-0.5808621	0.232	0.503	5.38E-91	g	ITIH5	GFP	0
913	Glb1	2.81E-95	-0.31535285	0.346	0.613	5.47E-91	g	ITIH5	GFP	0
914	Arl8a	2.93E-95	-0.5574326	0.384	0.708	5.70E-91	g	ITIH5	GFP	0
915	Pdrg1	3.07E-95	0.349314547	0.452	0.598	5.97E-91	g	ITIH5	GFP	0
916	Mtln	3.82E-95	0.542703405	0.601	0.693	7.43E-91	g	ITIH5	GFP	0
917	Tmem109	4.14E-95	0.591858582	0.541	0.61	8.06E-91	g	ITIH5	GFP	0
918	Bin1	4.16E-95	-0.540611626	0.362	0.68	8.10E-91	g	ITIH5	GFP	0
919	Cdk17	4.80E-95	-0.477497277	0.24	0.5	9.35E-91	g	ITIH5	GFP	0
920	Parva	4.84E-95	0.924906485	0.502	0.489	9.42E-91	g	ITIH5	GFP	0
921	Spns1	5.03E-95	-0.330398523	0.253	0.495	9.80E-91	g	ITIH5	GFP	0
922	Dhps	5.05E-95	-0.479564104	0.181	0.407	9.82E-91	g	ITIH5	GFP	0
923	Galk2	5.15E-95	-0.702954717	0.146	0.385	1.00E-90	g	ITIH5	GFP	0
924	Zfp423	5.47E-95	1.261825438	0.449	0.383	1.06E-90	g	ITIH5	GFP	0
925	Fnip1	5.81E-95	-0.463972268	0.199	0.438	1.13E-90	g	ITIH5	GFP	0
926	Nfkbid	5.84E-95	-1.08888837	0.073	0.28	1.14E-90	g	ITIH5	GFP	0
927	Ptp4a3	6.18E-95	0.768993296	0.548	0.581	1.20E-90	g	ITIH5	GFP	0
928	Lims2	6.19E-95	0.644731929	0.572	0.628	1.21E-90	g	ITIH5	GFP	0
929	Cybc1	6.40E-95	-0.59322499	0.211	0.473	1.25E-90	g	ITIH5	GFP	0
930	Isoc1	7.63E-95	0.79566066	0.644	0.646	1.48E-90	g	ITIH5	GFP	0
931	Rhoj	7.69E-95	-0.459427415	0.324	0.617	1.50E-90	g	ITIH5	GFP	0
932	Agap3	9.00E-95	-0.517191999	0.292	0.581	1.75E-90	g	ITIH5	GFP	0
933	Amotl1	1.03E-94	1.029617165	0.516	0.486	2.01E-90	g	ITIH5	GFP	0
934	Ube2a	1.07E-94	-0.445114856	0.29	0.564	2.08E-90	g	ITIH5	GFP	0
935	Tbc1d22a	1.07E-94	-0.353400272	0.314	0.577	2.08E-90	g	ITIH5	GFP	0
936	Limd1	1.16E-94	-0.600267079	0.239	0.517	2.25E-90	g	ITIH5	GFP	0
937	Rhoq	1.19E-94	0.626327167	0.618	0.68	2.31E-90	g	ITIH5	GFP	0
938	Atf5	1.44E-94	0.629571115	0.568	0.656	2.81E-90	g	ITIH5	GFP	0
939	Arhgap29	1.49E-94	0.828823222	0.562	0.567	2.89E-90	g	ITIH5	GFP	0
940	Cmbl	1.63E-94	0.700662602	0.522	0.561	3.17E-90	g	ITIH5	GFP	0
941	Fads1	1.80E-94	-0.819477227	0.174	0.443	3.50E-90	g	ITIH5	GFP	0
942	Gipc1	1.98E-94	-0.473845818	0.256	0.52	3.86E-90	g	ITIH5	GFP	0
943	Snx29	2.01E-94	-0.379201473	0.442	0.745	3.91E-90	g	ITIH5	GFP	0
944	E2f4	2.14E-94	-0.462094747	0.348	0.647	4.16E-90	g	ITIH5	GFP	0
945	Aqr	2.15E-94	-0.310619614	0.197	0.411	4.19E-90	g	ITIH5	GFP	0
946	Fzd1	2.28E-94	-0.597857151	0.292	0.594	4.44E-90	g	ITIH5	GFP	0
947	Ahsa1	2.35E-94	-0.528623326	0.274	0.556	4.57E-90	g	ITIH5	GFP	0
948	P4ha1	2.41E-94	-0.591166758	0.242	0.517	4.70E-90	g	ITIH5	GFP	0
949	Senp3	2.44E-94	-0.378452918	0.23	0.467	4.74E-90	g	ITIH5	GFP	0
950	Camta2	2.54E-94	-0.375043293	0.263	0.514	4.94E-90	g	ITIH5	GFP	0
951	Ctdspl	2.60E-94	1.041592722	0.538	0.489	5.06E-90	g	ITIH5	GFP	0
952	Yeats4	2.73E-94	-0.327276648	0.265	0.512	5.31E-90	g	ITIH5	GFP	0
953	Tep1	2.83E-94	-0.367322113	0.325	0.6	5.50E-90	g	ITIH5	GFP	0
954	Wnk1	3.05E-94	-0.574658864	0.491	0.824	5.94E-90	g	ITIH5	GFP	0
955	Txnl1	3.27E-94	-0.294322963	0.336	0.599	6.36E-90	g	ITIH5	GFP	0
956	Extl3	3.35E-94	0.375839657	0.469	0.599	6.52E-90	g	ITIH5	GFP	0
957	Mitf	3.90E-94	-0.495065588	0.197	0.443	7.60E-90	g	ITIH5	GFP	0
958	Cmip	4.05E-94	-0.73787276	0.117	0.33	7.88E-90	g	ITIH5	GFP	0
959	Slc25a1	4.14E-94	0.723383639	0.713	0.735	8.06E-90	g	ITIH5	GFP	0
960	Pik3ap1	4.30E-94	-0.68100203	0.433	0.778	8.37E-90	g	ITIH5	GFP	0
961	Dnajb11	5.18E-94	-0.697850392	0.395	0.739	1.01E-89	g	ITIH5	GFP	0
962	Dop1b	5.23E-94	-0.516568529	0.2	0.442	1.02E-89	g	ITIH5	GFP	0
963	Hnrnpa1	5.50E-94	-0.410219252	0.249	0.504	1.07E-89	g	ITIH5	GFP	0
964	Gm8909	5.54E-94	-0.427031663	0.334	0.621	1.08E-89	g	ITIH5	GFP	0
965	Ddx41	6.66E-94	-0.446671375	0.22	0.465	1.30E-89	g	ITIH5	GFP	0
966	Dlat	6.77E-94	0.62387327	0.668	0.727	1.32E-89	g	ITIH5	GFP	0
967	Cep170	6.91E-94	-0.461795917	0.253	0.51	1.35E-89	g	ITIH5	GFP	0
968	Samd1	7.22E-94	-0.459391379	0.275	0.544	1.40E-89	g	ITIH5	GFP	0
969	Rhog	7.37E-94	-0.511360051	0.33	0.628	1.43E-89	g	ITIH5	GFP	0
970	Cmtm3	7.63E-94	-0.598559633	0.386	0.713	1.49E-89	g	ITIH5	GFP	0
971	Ccl7	8.09E-94	-0.463747542	0.284	0.564	1.57E-89	g	ITIH5	GFP	0
972	Mrc2	8.90E-94	0.504782392	0.559	0.664	1.73E-89	g	ITIH5	GFP	0
973	Ankrd40	8.97E-94	0.501418106	0.581	0.691	1.75E-89	g	ITIH5	GFP	0
974	Dnm1	9.84E-94	-0.591420468	0.22	0.488	1.91E-89	g	ITIH5	GFP	0
975	Trem2	1.01E-93	-0.759319457	0.654	0.915	1.97E-89	g	ITIH5	GFP	0
976	Cic	1.03E-93	-0.618462472	0.313	0.625	2.01E-89	g	ITIH5	GFP	0
977	Fermt2	1.07E-93	1.058069356	0.435	0.408	2.09E-89	g	ITIH5	GFP	0
978	N4bp1	1.07E-93	-0.327629163	0.235	0.47	2.09E-89	g	ITIH5	GFP	0
979	Gpsm3	1.15E-93	-0.641916304	0.409	0.748	2.25E-89	g	ITIH5	GFP	0
980	Utp11	1.22E-93	-0.45303548	0.169	0.386	2.38E-89	g	ITIH5	GFP	0
981	Necap2	1.26E-93	-0.330149604	0.374	0.652	2.45E-89	g	ITIH5	GFP	0
982	H2afy	1.28E-93	-0.352305157	0.361	0.646	2.50E-89	g	ITIH5	GFP	0
983	Acsl4	1.35E-93	-0.783595557	0.158	0.411	2.62E-89	g	ITIH5	GFP	0
984	Rras2	1.38E-93	-0.445259753	0.308	0.587	2.69E-89	g	ITIH5	GFP	0
985	Apbb1ip	1.42E-93	-0.727654032	0.603	0.906	2.77E-89	g	ITIH5	GFP	0
986	Rab3il1	1.75E-93	-0.507215365	0.426	0.749	3.41E-89	g	ITIH5	GFP	0
987	Ppp1r15b	1.76E-93	-0.44669636	0.354	0.649	3.43E-89	g	ITIH5	GFP	0
988	Dnajc3	1.80E-93	-0.309293647	0.434	0.723	3.50E-89	g	ITIH5	GFP	0
989	Bckdha	1.81E-93	0.886815454	0.499	0.5	3.52E-89	g	ITIH5	GFP	0
990	Txndc15	1.87E-93	0.462389074	0.62	0.716	3.64E-89	g	ITIH5	GFP	0
991	Plin3	1.92E-93	-0.318422965	0.439	0.728	3.74E-89	g	ITIH5	GFP	0
992	Myd88	1.93E-93	-0.373618695	0.247	0.489	3.75E-89	g	ITIH5	GFP	0
993	Tsc22d3	2.31E-93	0.554275341	0.682	0.762	4.50E-89	g	ITIH5	GFP	0
994	Pcnp	2.32E-93	-0.255871182	0.23	0.446	4.51E-89	g	ITIH5	GFP	0
995	Ndufab1	2.42E-93	0.480264302	0.509	0.626	4.72E-89	g	ITIH5	GFP	0
996	Slc11a2	2.53E-93	-0.515405757	0.192	0.429	4.92E-89	g	ITIH5	GFP	0
997	Psma4	2.54E-93	-0.324301523	0.324	0.586	4.94E-89	g	ITIH5	GFP	0
998	Pakap.1	2.71E-93	0.6850554	0.712	0.75	5.27E-89	g	ITIH5	GFP	0
999	Cldnd1	2.75E-93	-0.250702201	0.205	0.416	5.36E-89	g	ITIH5	GFP	0
1000	Tspan17	2.79E-93	0.509756551	0.376	0.479	5.44E-89	g	ITIH5	GFP	0
1001	Rnf220	2.87E-93	-0.255003723	0.31	0.556	5.59E-89	g	ITIH5	GFP	0
1002	Mdh1	3.02E-93	0.572930908	0.879	0.92	5.89E-89	g	ITIH5	GFP	0
1003	Tmpo	3.07E-93	-0.332236921	0.286	0.54	5.98E-89	g	ITIH5	GFP	0
1004	Daglb	3.11E-93	-0.795967511	0.566	0.882	6.06E-89	g	ITIH5	GFP	0
1005	Tollip	3.20E-93	-0.483510102	0.247	0.504	6.22E-89	g	ITIH5	GFP	0
1006	Cept1	3.28E-93	-0.449667374	0.388	0.689	6.39E-89	g	ITIH5	GFP	0
1007	Stard8	4.29E-93	-0.439534981	0.304	0.575	8.36E-89	g	ITIH5	GFP	0
1008	Zhx1	4.83E-93	0.388744373	0.514	0.652	9.41E-89	g	ITIH5	GFP	0
1009	Dcaf12	5.13E-93	-0.577843476	0.252	0.532	9.98E-89	g	ITIH5	GFP	0
1010	Ptpn6	5.37E-93	-0.708256012	0.17	0.425	1.04E-88	g	ITIH5	GFP	0
1011	Dpt	5.88E-93	0.644648969	0.869	0.913	1.15E-88	g	ITIH5	GFP	0
1012	Nudt4	6.54E-93	0.89422351	0.434	0.448	1.27E-88	g	ITIH5	GFP	0
1013	Mfsd14a	6.57E-93	-0.405114032	0.259	0.513	1.28E-88	g	ITIH5	GFP	0
1014	Pdha1	6.83E-93	0.554844808	0.639	0.712	1.33E-88	g	ITIH5	GFP	0
1015	Hspb8	7.18E-93	0.783062505	0.423	0.449	1.40E-88	g	ITIH5	GFP	0
1016	Hnrnpll	7.70E-93	-0.337762457	0.227	0.457	1.50E-88	g	ITIH5	GFP	0
1017	Hist1h2bb	8.18E-93	-0.535504139	0.296	0.59	1.59E-88	g	ITIH5	GFP	0
1018	Ppic	8.68E-93	0.579703468	0.505	0.586	1.69E-88	g	ITIH5	GFP	0
1019	Bin2	9.07E-93	-0.904787737	0.097	0.31	1.76E-88	g	ITIH5	GFP	0
1020	Sf3b6	9.25E-93	-0.507223654	0.28	0.558	1.80E-88	g	ITIH5	GFP	0
1021	Myc	9.33E-93	-0.844853489	0.123	0.354	1.82E-88	g	ITIH5	GFP	0
1022	Exoc5	9.45E-93	-0.307622466	0.39	0.667	1.84E-88	g	ITIH5	GFP	0
1023	Fuca2	9.72E-93	-0.357201656	0.338	0.612	1.89E-88	g	ITIH5	GFP	0
1024	Bax	1.02E-92	-0.660201041	0.385	0.72	1.99E-88	g	ITIH5	GFP	0
1025	Iars	1.11E-92	-0.41903854	0.278	0.541	2.17E-88	g	ITIH5	GFP	0
1026	Srf	1.12E-92	-0.45684454	0.216	0.455	2.18E-88	g	ITIH5	GFP	0
1027	Cisd2	1.27E-92	-0.396695879	0.222	0.458	2.48E-88	g	ITIH5	GFP	0
1028	Agps	1.42E-92	-0.458269657	0.261	0.527	2.77E-88	g	ITIH5	GFP	0
1029	Gprc5b	1.44E-92	0.629464743	0.533	0.587	2.79E-88	g	ITIH5	GFP	0
1030	Npc1	1.52E-92	-0.700985375	0.347	0.679	2.96E-88	g	ITIH5	GFP	0
1031	Sbno1	1.52E-92	-0.30512246	0.329	0.595	2.96E-88	g	ITIH5	GFP	0
1032	Dbnl	1.52E-92	-0.446822059	0.278	0.545	2.97E-88	g	ITIH5	GFP	0
1033	Samd8	1.56E-92	-0.6603436	0.277	0.58	3.04E-88	g	ITIH5	GFP	0
1034	Cblb	1.85E-92	-0.455995691	0.292	0.561	3.60E-88	g	ITIH5	GFP	0
1035	Vkorc1l1	1.87E-92	0.518958312	0.45	0.544	3.64E-88	g	ITIH5	GFP	0
1036	Dot1l	1.95E-92	-0.62743938	0.277	0.572	3.80E-88	g	ITIH5	GFP	0
1037	Ccdc85b	2.08E-92	0.321852226	0.481	0.626	4.05E-88	g	ITIH5	GFP	0
1038	Otulin	2.17E-92	-0.525280455	0.273	0.554	4.23E-88	g	ITIH5	GFP	0
1039	Wipi2	2.25E-92	0.482268098	0.395	0.498	4.37E-88	g	ITIH5	GFP	0
1040	Ube2z	2.47E-92	-0.52246905	0.179	0.41	4.81E-88	g	ITIH5	GFP	0
1041	Anxa11	2.82E-92	-0.682880598	0.382	0.717	5.50E-88	g	ITIH5	GFP	0
1042	Impdh2	2.83E-92	-0.298468395	0.27	0.508	5.50E-88	g	ITIH5	GFP	0
1043	Dgkz	2.93E-92	-0.430515551	0.431	0.739	5.70E-88	g	ITIH5	GFP	0
1044	Twf2	3.56E-92	-0.657088594	0.198	0.453	6.93E-88	g	ITIH5	GFP	0
1045	Ppp1r12a	4.09E-92	-0.357199002	0.241	0.48	7.96E-88	g	ITIH5	GFP	0
1046	Ndufb9	4.15E-92	0.42917653	0.434	0.554	8.07E-88	g	ITIH5	GFP	0
1047	Gspt1	5.05E-92	-0.413854956	0.346	0.627	9.84E-88	g	ITIH5	GFP	0
1048	Cyb5r4	5.56E-92	-0.334752309	0.297	0.552	1.08E-87	g	ITIH5	GFP	0
1049	Mff	5.74E-92	-0.441630813	0.317	0.597	1.12E-87	g	ITIH5	GFP	0
1050	Adcy7	5.94E-92	-0.774797717	0.338	0.675	1.16E-87	g	ITIH5	GFP	0
1051	Stag2	6.62E-92	-0.286032271	0.315	0.565	1.29E-87	g	ITIH5	GFP	0
1052	Osbpl8	6.64E-92	-0.58647565	0.349	0.665	1.29E-87	g	ITIH5	GFP	0
1053	Prkaca	8.67E-92	0.611209657	0.538	0.614	1.69E-87	g	ITIH5	GFP	0
1054	Usb1	8.73E-92	-0.70954155	0.155	0.397	1.70E-87	g	ITIH5	GFP	0
1055	St6galnac6	8.91E-92	-0.565526581	0.209	0.465	1.73E-87	g	ITIH5	GFP	0
1056	Ndrg2	9.09E-92	1.768700633	0.414	0.258	1.77E-87	g	ITIH5	GFP	0
1057	Parp3	9.54E-92	0.478838026	0.54	0.64	1.86E-87	g	ITIH5	GFP	0
1058	Vps13b	9.91E-92	-0.317851404	0.245	0.474	1.93E-87	g	ITIH5	GFP	0
1059	Rtl8b	1.02E-91	0.608180882	0.564	0.621	1.98E-87	g	ITIH5	GFP	0
1060	Il3ra	1.02E-91	-0.474458348	0.387	0.694	1.98E-87	g	ITIH5	GFP	0
1061	Prss23	1.08E-91	0.462992372	0.744	0.849	2.10E-87	g	ITIH5	GFP	0
1062	Adcyap1r1	1.12E-91	-0.510811314	0.188	0.426	2.18E-87	g	ITIH5	GFP	0
1063	Atxn7l3	1.12E-91	-0.277035527	0.311	0.558	2.18E-87	g	ITIH5	GFP	0
1064	Klc4	1.16E-91	-0.567090521	0.163	0.39	2.25E-87	g	ITIH5	GFP	0
1065	Cnppd1	1.17E-91	-0.328733202	0.223	0.444	2.28E-87	g	ITIH5	GFP	0
1066	Gmip	1.17E-91	-0.722082678	0.196	0.463	2.29E-87	g	ITIH5	GFP	0
1067	Rit1	1.18E-91	-0.462184448	0.294	0.57	2.30E-87	g	ITIH5	GFP	0
1068	Gnpat	1.19E-91	0.674157518	0.432	0.489	2.32E-87	g	ITIH5	GFP	0
1069	Tyk2	1.20E-91	-0.255639239	0.268	0.494	2.34E-87	g	ITIH5	GFP	0
1070	Arl6ip4	1.29E-91	-0.255094001	0.298	0.542	2.52E-87	g	ITIH5	GFP	0
1071	Etv3	1.35E-91	-0.477662105	0.21	0.454	2.62E-87	g	ITIH5	GFP	0
1072	Stard3nl	1.36E-91	-0.511381104	0.287	0.569	2.65E-87	g	ITIH5	GFP	0
1073	Agfg1	1.37E-91	-0.554583123	0.327	0.626	2.67E-87	g	ITIH5	GFP	0
1074	Cd151	1.45E-91	0.58534687	0.836	0.878	2.82E-87	g	ITIH5	GFP	0
1075	Camk2d	1.60E-91	-0.425965715	0.371	0.662	3.12E-87	g	ITIH5	GFP	0
1076	P2rx7	1.63E-91	-0.523650673	0.191	0.428	3.18E-87	g	ITIH5	GFP	0
1077	Dhx15	1.69E-91	-0.368031361	0.357	0.634	3.28E-87	g	ITIH5	GFP	0
1078	Farsb	1.97E-91	-0.256858783	0.383	0.648	3.83E-87	g	ITIH5	GFP	0
1079	Ndufv1	2.06E-91	0.564598336	0.589	0.668	4.01E-87	g	ITIH5	GFP	0
1080	Cdc42se2	2.09E-91	-0.670187099	0.423	0.76	4.08E-87	g	ITIH5	GFP	0
1081	Pin4	2.10E-91	-0.457741295	0.237	0.483	4.09E-87	g	ITIH5	GFP	0
1082	Lta4h	2.22E-91	-0.254796542	0.413	0.682	4.32E-87	g	ITIH5	GFP	0
1083	Mpeg1	2.50E-91	-0.6306923	0.564	0.886	4.87E-87	g	ITIH5	GFP	0
1084	P3h3	2.52E-91	-0.701485709	0.119	0.329	4.91E-87	g	ITIH5	GFP	0
1085	Tns2	2.58E-91	0.69870176	0.417	0.472	5.02E-87	g	ITIH5	GFP	0
1086	Tgfbr1	2.82E-91	-0.30885785	0.3	0.547	5.49E-87	g	ITIH5	GFP	0
1087	Sbno2	2.89E-91	-0.564099183	0.21	0.467	5.63E-87	g	ITIH5	GFP	0
1088	Tor2a	2.99E-91	-0.774796205	0.163	0.419	5.83E-87	g	ITIH5	GFP	0
1089	Atrx	3.05E-91	-0.420397275	0.276	0.535	5.93E-87	g	ITIH5	GFP	0
1090	Adam12	3.57E-91	-0.287251464	0.317	0.569	6.95E-87	g	ITIH5	GFP	0
1091	Dld	3.62E-91	0.490975063	0.649	0.751	7.04E-87	g	ITIH5	GFP	0
1092	Acaa1a	3.75E-91	0.455588062	0.343	0.451	7.29E-87	g	ITIH5	GFP	0
1093	Gbf1	4.05E-91	0.319773096	0.433	0.571	7.89E-87	g	ITIH5	GFP	0
1094	Lgals3bp	4.24E-91	0.504438772	0.725	0.811	8.26E-87	g	ITIH5	GFP	0
1095	Ormdl3	4.55E-91	1.082047845	0.474	0.432	8.85E-87	g	ITIH5	GFP	0
1096	Naa80	4.58E-91	-0.477524839	0.294	0.57	8.92E-87	g	ITIH5	GFP	0
1097	Cop1	5.65E-91	-0.2583497	0.268	0.501	1.10E-86	g	ITIH5	GFP	0
1098	Iqsec1	5.85E-91	0.507418911	0.529	0.622	1.14E-86	g	ITIH5	GFP	0
1099	Ankfy1	5.88E-91	-0.374155749	0.368	0.649	1.14E-86	g	ITIH5	GFP	0
1100	Tmem234	6.10E-91	-0.335122555	0.342	0.608	1.19E-86	g	ITIH5	GFP	0
1101	Slc25a37	6.70E-91	-0.582685157	0.192	0.441	1.30E-86	g	ITIH5	GFP	0
1102	Gfpt2	6.87E-91	-1.166671878	0.085	0.306	1.34E-86	g	ITIH5	GFP	0
1103	Chkb	7.52E-91	-0.261490994	0.316	0.561	1.46E-86	g	ITIH5	GFP	0
1104	Wbp11	8.35E-91	-0.419586243	0.327	0.607	1.62E-86	g	ITIH5	GFP	0
1105	Hp1bp3	8.42E-91	-0.253323387	0.345	0.599	1.64E-86	g	ITIH5	GFP	0
1106	Fcna	9.10E-91	-1.356652715	0.089	0.33	1.77E-86	g	ITIH5	GFP	0
1107	Rusc2	1.03E-90	-0.546348827	0.244	0.512	2.01E-86	g	ITIH5	GFP	0
1108	Cd72	1.06E-90	-0.271017078	0.329	0.576	2.06E-86	g	ITIH5	GFP	0
1109	Nras	1.08E-90	-0.576393318	0.436	0.761	2.10E-86	g	ITIH5	GFP	0
1110	Hist1h2bj	1.14E-90	-0.659358126	0.347	0.673	2.22E-86	g	ITIH5	GFP	0
1111	Ddx47	1.19E-90	-0.356511835	0.202	0.421	2.31E-86	g	ITIH5	GFP	0
1112	Nub1	1.27E-90	-0.406227633	0.241	0.487	2.48E-86	g	ITIH5	GFP	0
1113	Efcab14	1.29E-90	0.273918718	0.506	0.661	2.52E-86	g	ITIH5	GFP	0
1114	Bak1	1.35E-90	-0.475944868	0.325	0.615	2.62E-86	g	ITIH5	GFP	0
1115	Bhlhe41	1.50E-90	-1.038959822	0.104	0.331	2.93E-86	g	ITIH5	GFP	0
1116	Ezr	1.52E-90	-0.946124903	0.135	0.39	2.96E-86	g	ITIH5	GFP	0
1117	Cdk16	1.57E-90	0.496810772	0.352	0.454	3.05E-86	g	ITIH5	GFP	0
1118	Nagk	1.57E-90	-0.441189823	0.208	0.446	3.06E-86	g	ITIH5	GFP	0
1119	Ahnak2	1.60E-90	-0.783880947	0.127	0.353	3.12E-86	g	ITIH5	GFP	0
1120	Psmd1	1.61E-90	-0.392534613	0.261	0.512	3.14E-86	g	ITIH5	GFP	0
1121	Tfec	1.62E-90	-1.958173115	0.042	0.25	3.15E-86	g	ITIH5	GFP	0
1122	Pnpla8	1.64E-90	0.606406616	0.513	0.576	3.18E-86	g	ITIH5	GFP	0
1123	Yif1b	1.69E-90	0.309431456	0.406	0.551	3.29E-86	g	ITIH5	GFP	0
1124	Mfn2	2.21E-90	0.64016786	0.426	0.503	4.31E-86	g	ITIH5	GFP	0
1125	Brms1	2.22E-90	-0.465628375	0.166	0.385	4.32E-86	g	ITIH5	GFP	0
1126	Matk	2.34E-90	-0.578399246	0.199	0.441	4.55E-86	g	ITIH5	GFP	0
1127	Ppp4c	2.49E-90	-0.56325955	0.425	0.749	4.85E-86	g	ITIH5	GFP	0
1128	Mbp	2.62E-90	-0.374667834	0.244	0.483	5.09E-86	g	ITIH5	GFP	0
1129	Btk	2.81E-90	-1.064579921	0.077	0.281	5.46E-86	g	ITIH5	GFP	0
1130	Zbtb16	2.93E-90	2.080249069	0.394	0.188	5.70E-86	g	ITIH5	GFP	0
1131	Ankdd1a	3.02E-90	-0.82895618	0.137	0.371	5.89E-86	g	ITIH5	GFP	0
1132	Gpr107	3.05E-90	-0.287469107	0.254	0.487	5.94E-86	g	ITIH5	GFP	0
1133	Cnpy2	3.05E-90	-0.360250607	0.322	0.585	5.94E-86	g	ITIH5	GFP	0
1134	Cct8	3.18E-90	-0.392077997	0.371	0.653	6.19E-86	g	ITIH5	GFP	0
1135	Slc50a1	3.41E-90	0.461584558	0.395	0.497	6.64E-86	g	ITIH5	GFP	0
1136	Pepd	3.47E-90	-0.576244097	0.211	0.469	6.75E-86	g	ITIH5	GFP	0
1137	Ptpro	3.63E-90	-0.840034644	0.12	0.344	7.07E-86	g	ITIH5	GFP	0
1138	Rab9	3.65E-90	0.628807552	0.426	0.499	7.11E-86	g	ITIH5	GFP	0
1139	Kdelr1	3.81E-90	-0.416685927	0.235	0.474	7.41E-86	g	ITIH5	GFP	0
1140	Vps29	4.31E-90	-0.365625363	0.465	0.762	8.39E-86	g	ITIH5	GFP	0
1141	Trappc6b	4.95E-90	0.593296926	0.509	0.591	9.64E-86	g	ITIH5	GFP	0
1142	H6pd	5.46E-90	0.579693858	0.529	0.601	1.06E-85	g	ITIH5	GFP	0
1143	St6gal1	5.47E-90	-0.69469083	0.158	0.395	1.06E-85	g	ITIH5	GFP	0
1144	Rbm28	5.50E-90	-0.253668562	0.296	0.536	1.07E-85	g	ITIH5	GFP	0
1145	Fam219a	5.67E-90	-0.668017683	0.218	0.491	1.10E-85	g	ITIH5	GFP	0
1146	Prune2	6.31E-90	-0.701079041	0.176	0.426	1.23E-85	g	ITIH5	GFP	0
1147	Med13	7.26E-90	-0.277390869	0.289	0.527	1.41E-85	g	ITIH5	GFP	0
1148	Elmo1	7.31E-90	-0.546717693	0.155	0.368	1.42E-85	g	ITIH5	GFP	0
1149	Mgat5	7.50E-90	-0.467245562	0.239	0.486	1.46E-85	g	ITIH5	GFP	0
1150	Smim27	7.66E-90	0.604308049	0.373	0.451	1.49E-85	g	ITIH5	GFP	0
1151	Golga4	8.23E-90	-0.404042809	0.235	0.472	1.60E-85	g	ITIH5	GFP	0
1152	Pfkp	8.66E-90	-0.253409509	0.442	0.711	1.68E-85	g	ITIH5	GFP	0
1153	Ptafr	8.68E-90	-0.683259918	0.46	0.798	1.69E-85	g	ITIH5	GFP	0
1154	Srsf7	9.93E-90	-0.300428778	0.182	0.381	1.93E-85	g	ITIH5	GFP	0
1155	Lima1	1.00E-89	-0.507142664	0.278	0.552	1.95E-85	g	ITIH5	GFP	0
1156	Slk	1.04E-89	-0.47602633	0.325	0.611	2.03E-85	g	ITIH5	GFP	0
1157	Ttyh3	1.15E-89	-0.414369068	0.274	0.532	2.23E-85	g	ITIH5	GFP	0
1158	Prex1	1.21E-89	-0.376399739	0.271	0.516	2.36E-85	g	ITIH5	GFP	0
1159	Skp1a	1.23E-89	0.480853782	0.772	0.862	2.39E-85	g	ITIH5	GFP	0
1160	Ccdc6	1.26E-89	0.447924399	0.596	0.721	2.45E-85	g	ITIH5	GFP	0
1161	Rasa1	1.30E-89	-0.390953096	0.361	0.649	2.53E-85	g	ITIH5	GFP	0
1162	Dnase2a	1.41E-89	-0.57853418	0.357	0.672	2.74E-85	g	ITIH5	GFP	0
1163	Ddrgk1	1.42E-89	0.349051717	0.542	0.681	2.76E-85	g	ITIH5	GFP	0
1164	Serpine1	1.50E-89	0.265174072	0.436	0.625	2.92E-85	g	ITIH5	GFP	0
1165	Susd6	1.51E-89	-0.375940652	0.215	0.437	2.93E-85	g	ITIH5	GFP	0
1166	Cpsf6	1.55E-89	-0.386179048	0.377	0.661	3.03E-85	g	ITIH5	GFP	0
1167	Eci2	1.58E-89	0.401602264	0.548	0.672	3.08E-85	g	ITIH5	GFP	0
1168	Ctsh	1.62E-89	-0.673426865	0.525	0.855	3.15E-85	g	ITIH5	GFP	0
1169	Plp2	1.65E-89	-0.683825838	0.505	0.839	3.22E-85	g	ITIH5	GFP	0
1170	Coro1c	1.66E-89	-0.540731349	0.451	0.776	3.23E-85	g	ITIH5	GFP	0
1171	Ctnnbip1	1.69E-89	0.37516849	0.416	0.543	3.30E-85	g	ITIH5	GFP	0
1172	Fbxw8	1.78E-89	0.488843359	0.532	0.632	3.46E-85	g	ITIH5	GFP	0
1173	Dad1	1.92E-89	0.317047783	0.578	0.724	3.74E-85	g	ITIH5	GFP	0
1174	Scfd1	1.97E-89	0.29899996	0.446	0.594	3.84E-85	g	ITIH5	GFP	0
1175	Gtf2h5	2.00E-89	0.343744317	0.527	0.669	3.90E-85	g	ITIH5	GFP	0
1176	Erf	2.31E-89	-0.63072723	0.188	0.436	4.50E-85	g	ITIH5	GFP	0
1177	Sc5d	2.43E-89	0.807702645	0.495	0.512	4.74E-85	g	ITIH5	GFP	0
1178	Cpe	2.45E-89	-0.577331675	0.169	0.397	4.77E-85	g	ITIH5	GFP	0
1179	Myo9b	2.68E-89	-0.595039273	0.404	0.726	5.22E-85	g	ITIH5	GFP	0
1180	Ndufv3	2.77E-89	0.532054894	0.742	0.815	5.39E-85	g	ITIH5	GFP	0
1181	Crlf2	2.80E-89	-0.351212093	0.428	0.719	5.45E-85	g	ITIH5	GFP	0
1182	Ddx39	3.75E-89	-0.526192485	0.198	0.44	7.30E-85	g	ITIH5	GFP	0
1183	Mfge8	3.84E-89	0.677539536	0.983	0.993	7.48E-85	g	ITIH5	GFP	0
1184	Atp6v0a1	4.00E-89	-0.664470676	0.563	0.882	7.79E-85	g	ITIH5	GFP	0
1185	Rap2b	4.06E-89	-0.468445304	0.358	0.652	7.90E-85	g	ITIH5	GFP	0
1186	Ikzf1	4.26E-89	-0.660794966	0.201	0.458	8.30E-85	g	ITIH5	GFP	0
1187	Hmox2	4.32E-89	-0.37766341	0.244	0.477	8.41E-85	g	ITIH5	GFP	0
1188	Paip2	4.36E-89	0.450531954	0.604	0.712	8.49E-85	g	ITIH5	GFP	0
1189	Esrra	4.50E-89	-0.283495654	0.301	0.545	8.76E-85	g	ITIH5	GFP	0
1190	Cdc42se1	4.89E-89	-0.261801038	0.368	0.627	9.52E-85	g	ITIH5	GFP	0
1191	Smcr8	4.90E-89	-0.325924178	0.241	0.47	9.55E-85	g	ITIH5	GFP	0
1192	Adgre1	5.21E-89	-0.522802932	0.249	0.511	1.01E-84	g	ITIH5	GFP	0
1193	Slc25a24	5.41E-89	-0.741206535	0.191	0.453	1.05E-84	g	ITIH5	GFP	0
1194	Adss	5.45E-89	-0.550137108	0.281	0.563	1.06E-84	g	ITIH5	GFP	0
1195	Sntb2	5.92E-89	-0.559195168	0.202	0.45	1.15E-84	g	ITIH5	GFP	0
1196	Fgl2	5.95E-89	-1.021440857	0.136	0.396	1.16E-84	g	ITIH5	GFP	0
1197	Tfeb	6.46E-89	-0.369959705	0.202	0.416	1.26E-84	g	ITIH5	GFP	0
1198	Aggf1	6.62E-89	-0.524173865	0.198	0.437	1.29E-84	g	ITIH5	GFP	0
1199	Cystm1	6.74E-89	1.496185651	0.408	0.298	1.31E-84	g	ITIH5	GFP	0
1200	F10	6.74E-89	-1.506886058	0.055	0.258	1.31E-84	g	ITIH5	GFP	0
1201	Aplp2	7.41E-89	0.499580779	0.908	0.962	1.44E-84	g	ITIH5	GFP	0
1202	Inf2	7.47E-89	-0.393585137	0.378	0.664	1.45E-84	g	ITIH5	GFP	0
1203	Ltbp4	7.74E-89	0.830919204	0.565	0.563	1.51E-84	g	ITIH5	GFP	0
1204	Nfe2l1	8.26E-89	0.586459385	0.867	0.914	1.61E-84	g	ITIH5	GFP	0
1205	Plcl2	8.86E-89	-0.925401093	0.121	0.355	1.72E-84	g	ITIH5	GFP	0
1206	Gsk3a	9.73E-89	-0.368566106	0.265	0.516	1.89E-84	g	ITIH5	GFP	0
1207	Pcdh7	9.94E-89	-0.386396963	0.41	0.7	1.94E-84	g	ITIH5	GFP	0
1208	Ssb	1.03E-88	-0.473790146	0.275	0.54	2.01E-84	g	ITIH5	GFP	0
1209	Rnf114	1.03E-88	-0.273465425	0.32	0.567	2.01E-84	g	ITIH5	GFP	0
1210	Bmper	1.07E-88	-0.653977647	0.24	0.518	2.08E-84	g	ITIH5	GFP	0
1211	Loxl1	1.23E-88	-0.597335618	0.474	0.801	2.40E-84	g	ITIH5	GFP	0
1212	Apc	1.31E-88	0.304980886	0.405	0.55	2.55E-84	g	ITIH5	GFP	0
1213	Sh3gl1	1.37E-88	-0.486339591	0.237	0.49	2.67E-84	g	ITIH5	GFP	0
1214	Magt1	1.39E-88	-0.286192214	0.304	0.544	2.70E-84	g	ITIH5	GFP	0
1215	Snx6	1.39E-88	-0.540293877	0.234	0.491	2.71E-84	g	ITIH5	GFP	0
1216	Cdc42ep4	1.63E-88	0.663059247	0.362	0.429	3.18E-84	g	ITIH5	GFP	0
1217	Pitpna	1.90E-88	-0.638784809	0.642	0.926	3.71E-84	g	ITIH5	GFP	0
1218	Anapc13	1.95E-88	0.461634559	0.496	0.599	3.80E-84	g	ITIH5	GFP	0
1219	Taf12	2.07E-88	-0.257850757	0.262	0.485	4.03E-84	g	ITIH5	GFP	0
1220	Strn4	2.07E-88	-0.284304922	0.2	0.411	4.04E-84	g	ITIH5	GFP	0
1221	Trim47	2.40E-88	-0.357729911	0.35	0.625	4.67E-84	g	ITIH5	GFP	0
1222	Fstl1	2.62E-88	-0.405963361	0.542	0.845	5.11E-84	g	ITIH5	GFP	0
1223	Dbn1	2.76E-88	-0.494150746	0.172	0.393	5.37E-84	g	ITIH5	GFP	0
1224	Sacm1l	3.28E-88	0.407649709	0.521	0.643	6.39E-84	g	ITIH5	GFP	0
1225	Grina	3.33E-88	0.560303034	0.923	0.961	6.49E-84	g	ITIH5	GFP	0
1226	Ep300	3.48E-88	-0.318412482	0.243	0.475	6.78E-84	g	ITIH5	GFP	0
1227	Rab15	3.69E-88	-0.665013897	0.118	0.324	7.18E-84	g	ITIH5	GFP	0
1228	Aip	3.90E-88	-0.363729348	0.28	0.53	7.59E-84	g	ITIH5	GFP	0
1229	Fus	4.03E-88	0.389057584	0.496	0.617	7.84E-84	g	ITIH5	GFP	0
1230	Snrpg	4.18E-88	-0.334580892	0.311	0.563	8.14E-84	g	ITIH5	GFP	0
1231	Nfya	4.37E-88	-0.960818865	0.133	0.379	8.51E-84	g	ITIH5	GFP	0
1232	Katnbl1	4.49E-88	-0.886295819	0.1	0.315	8.73E-84	g	ITIH5	GFP	0
1233	Spg7	4.53E-88	0.260118757	0.477	0.635	8.81E-84	g	ITIH5	GFP	0
1234	Cfl2	4.67E-88	0.486608171	0.586	0.688	9.09E-84	g	ITIH5	GFP	0
1235	Frmd4a	4.68E-88	-0.335816158	0.284	0.532	9.11E-84	g	ITIH5	GFP	0
1236	Angptl2	4.82E-88	0.644598268	0.444	0.5	9.38E-84	g	ITIH5	GFP	0
1237	Fam53b	5.12E-88	0.504744549	0.454	0.549	9.96E-84	g	ITIH5	GFP	0
1238	Emc9	5.26E-88	1.086337693	0.43	0.383	1.02E-83	g	ITIH5	GFP	0
1239	Cwc15	5.27E-88	-0.461922574	0.188	0.41	1.03E-83	g	ITIH5	GFP	0
1240	Ptprb	5.33E-88	0.891003231	0.462	0.464	1.04E-83	g	ITIH5	GFP	0
1241	Phip	5.45E-88	-0.347657367	0.309	0.564	1.06E-83	g	ITIH5	GFP	0
1242	Itpripl2	5.56E-88	-0.51826602	0.454	0.772	1.08E-83	g	ITIH5	GFP	0
1243	Bnip3	5.61E-88	1.28482209	0.471	0.363	1.09E-83	g	ITIH5	GFP	0
1244	Cdk1	5.92E-88	-0.403817194	0.18	0.395	1.15E-83	g	ITIH5	GFP	0
1245	Aco1	6.47E-88	0.302574865	0.531	0.67	1.26E-83	g	ITIH5	GFP	0
1246	Mex3c	6.88E-88	-0.432858731	0.265	0.524	1.34E-83	g	ITIH5	GFP	0
1247	Pnkd	6.90E-88	0.325822719	0.524	0.665	1.34E-83	g	ITIH5	GFP	0
1248	Ggh	6.97E-88	-0.281081125	0.329	0.574	1.36E-83	g	ITIH5	GFP	0
1249	Sae1	7.15E-88	-0.305896222	0.298	0.543	1.39E-83	g	ITIH5	GFP	0
1250	Dok1	7.26E-88	-0.364965835	0.286	0.534	1.41E-83	g	ITIH5	GFP	0
1251	Rbm7	7.67E-88	-0.301523538	0.242	0.465	1.49E-83	g	ITIH5	GFP	0
1252	Rnf11	8.02E-88	0.616090584	0.862	0.896	1.56E-83	g	ITIH5	GFP	0
1253	Jdp2	8.85E-88	-0.287246147	0.27	0.511	1.72E-83	g	ITIH5	GFP	0
1254	Etfrf1	8.94E-88	0.409590208	0.318	0.429	1.74E-83	g	ITIH5	GFP	0
1255	Cdk20	9.10E-88	-0.833387952	0.101	0.309	1.77E-83	g	ITIH5	GFP	0
1256	Tpp1	9.52E-88	-0.570372055	0.48	0.806	1.85E-83	g	ITIH5	GFP	0
1257	Tnfaip8	9.69E-88	-0.519903155	0.325	0.615	1.89E-83	g	ITIH5	GFP	0
1258	Ralgds	1.01E-87	-0.570837668	0.329	0.627	1.96E-83	g	ITIH5	GFP	0
1259	Csf1r	1.04E-87	-0.624970373	0.591	0.899	2.01E-83	g	ITIH5	GFP	0
1260	Cpxm1	1.05E-87	-0.36969789	0.398	0.68	2.05E-83	g	ITIH5	GFP	0
1261	Ogt	1.09E-87	-0.307608759	0.59	0.873	2.11E-83	g	ITIH5	GFP	0
1262	Antxr2	1.10E-87	-0.466794513	0.318	0.597	2.15E-83	g	ITIH5	GFP	0
1263	Cyp1b1	1.11E-87	-0.693403666	0.38	0.712	2.16E-83	g	ITIH5	GFP	0
1264	Ufd1	1.26E-87	0.261522689	0.4	0.552	2.46E-83	g	ITIH5	GFP	0
1265	Tlk1	1.27E-87	-0.320097255	0.212	0.425	2.47E-83	g	ITIH5	GFP	0
1266	Chpf2	1.39E-87	-0.51495837	0.353	0.647	2.71E-83	g	ITIH5	GFP	0
1267	Mpp7	1.52E-87	1.331656073	0.426	0.329	2.95E-83	g	ITIH5	GFP	0
1268	Slmap	1.56E-87	-0.269616664	0.339	0.59	3.04E-83	g	ITIH5	GFP	0
1269	Aprt	1.60E-87	-0.534784673	0.183	0.413	3.11E-83	g	ITIH5	GFP	0
1270	Commd4	1.63E-87	-0.283768764	0.305	0.548	3.16E-83	g	ITIH5	GFP	0
1271	Cggbp1	1.69E-87	-0.353831248	0.3	0.555	3.28E-83	g	ITIH5	GFP	0
1272	Dhrs7b	1.69E-87	0.696762705	0.536	0.564	3.30E-83	g	ITIH5	GFP	0
1273	S1pr3	1.71E-87	-0.632225073	0.136	0.347	3.33E-83	g	ITIH5	GFP	0
1274	Psmc1	1.75E-87	0.381133185	0.317	0.437	3.40E-83	g	ITIH5	GFP	0
1275	Rrp1	1.79E-87	-0.355550636	0.385	0.663	3.49E-83	g	ITIH5	GFP	0
1276	Tex2	1.83E-87	0.482646693	0.502	0.598	3.57E-83	g	ITIH5	GFP	0
1277	Dip2b	1.87E-87	-0.2530098	0.18	0.371	3.63E-83	g	ITIH5	GFP	0
1278	Lfng	1.96E-87	-0.495556116	0.229	0.478	3.81E-83	g	ITIH5	GFP	0
1279	Phb2	1.98E-87	-0.421155663	0.509	0.815	3.85E-83	g	ITIH5	GFP	0
1280	Nupr1	2.05E-87	0.525491516	0.587	0.672	3.99E-83	g	ITIH5	GFP	0
1281	Hnrnpdl	2.07E-87	-0.463928451	0.419	0.722	4.02E-83	g	ITIH5	GFP	0
1282	Nsmf	2.09E-87	-0.325532126	0.217	0.433	4.06E-83	g	ITIH5	GFP	0
1283	Nudt7	2.21E-87	0.739140727	0.417	0.453	4.31E-83	g	ITIH5	GFP	0
1284	Irak4	2.28E-87	-0.32046293	0.206	0.418	4.43E-83	g	ITIH5	GFP	0
1285	Mtmr10	2.48E-87	-0.412565358	0.388	0.68	4.82E-83	g	ITIH5	GFP	0
1286	Selenom	2.66E-87	-0.411568113	0.271	0.524	5.17E-83	g	ITIH5	GFP	0
1287	Tardbp	2.75E-87	-0.349124189	0.303	0.561	5.35E-83	g	ITIH5	GFP	0
1288	Tcf20	2.76E-87	-0.262588856	0.433	0.707	5.38E-83	g	ITIH5	GFP	0
1289	Glrx5	2.97E-87	0.459739045	0.693	0.789	5.77E-83	g	ITIH5	GFP	0
1290	Atp6v1g1	3.01E-87	-0.357859992	0.287	0.538	5.86E-83	g	ITIH5	GFP	0
1291	Tbc1d9	3.21E-87	-0.817520215	0.102	0.31	6.24E-83	g	ITIH5	GFP	0
1292	R3hdm1	3.22E-87	-0.428730092	0.145	0.339	6.26E-83	g	ITIH5	GFP	0
1293	Xpo6	3.27E-87	-0.302550216	0.353	0.608	6.36E-83	g	ITIH5	GFP	0
1294	Dennd4c	3.27E-87	-0.59305123	0.172	0.404	6.37E-83	g	ITIH5	GFP	0
1295	Rhoc	3.28E-87	-0.407116315	0.259	0.505	6.38E-83	g	ITIH5	GFP	0
1296	Prrx1	3.41E-87	0.529662326	0.463	0.547	6.64E-83	g	ITIH5	GFP	0
1297	Man1c1	3.43E-87	-0.510584177	0.366	0.67	6.67E-83	g	ITIH5	GFP	0
1298	Slc9a3r2	3.48E-87	0.351687558	0.447	0.589	6.78E-83	g	ITIH5	GFP	0
1299	Adgrf5	3.74E-87	0.857464105	0.455	0.473	7.28E-83	g	ITIH5	GFP	0
1300	Cuedc2	3.84E-87	-0.427470245	0.456	0.761	7.48E-83	g	ITIH5	GFP	0
1301	Irf8	3.96E-87	-0.377345468	0.408	0.693	7.70E-83	g	ITIH5	GFP	0
1302	Ddost	4.00E-87	-0.450912205	0.421	0.723	7.78E-83	g	ITIH5	GFP	0
1303	Immt	4.12E-87	0.384152631	0.559	0.685	8.01E-83	g	ITIH5	GFP	0
1304	Zc2hc1a	4.28E-87	1.153496422	0.429	0.371	8.32E-83	g	ITIH5	GFP	0
1305	Plpbp	4.36E-87	-0.309840167	0.266	0.503	8.49E-83	g	ITIH5	GFP	0
1306	Ssr3	4.38E-87	-0.279132237	0.567	0.85	8.53E-83	g	ITIH5	GFP	0
1307	Got2	4.44E-87	-0.623227721	0.188	0.435	8.64E-83	g	ITIH5	GFP	0
1308	Nipsnap2	4.63E-87	0.304953954	0.282	0.41	9.02E-83	g	ITIH5	GFP	0
1309	Ints1	4.71E-87	-0.302789969	0.25	0.479	9.17E-83	g	ITIH5	GFP	0
1310	Rexo4	4.78E-87	-0.479940893	0.18	0.403	9.30E-83	g	ITIH5	GFP	0
1311	Fkrp	4.96E-87	-0.301006208	0.202	0.403	9.65E-83	g	ITIH5	GFP	0
1312	Gclc	5.05E-87	-0.806294774	0.155	0.398	9.84E-83	g	ITIH5	GFP	0
1313	Gadd45g	5.23E-87	-0.573911647	0.294	0.582	1.02E-82	g	ITIH5	GFP	0
1314	Ppp1r1a	5.30E-87	1.005848863	0.433	0.409	1.03E-82	g	ITIH5	GFP	0
1315	Pak1ip1	5.54E-87	0.449321867	0.503	0.605	1.08E-82	g	ITIH5	GFP	0
1316	Rasa4	5.81E-87	-0.344206093	0.356	0.628	1.13E-82	g	ITIH5	GFP	0
1317	Zswim6	6.36E-87	-0.600115026	0.162	0.385	1.24E-82	g	ITIH5	GFP	0
1318	Il10ra	6.44E-87	-0.453104668	0.174	0.387	1.25E-82	g	ITIH5	GFP	0
1319	Cd82	6.80E-87	-0.515947792	0.193	0.427	1.32E-82	g	ITIH5	GFP	0
1320	Dynll1	7.16E-87	-0.644527574	0.433	0.761	1.39E-82	g	ITIH5	GFP	0
1321	Emd	7.32E-87	-0.484683969	0.227	0.471	1.43E-82	g	ITIH5	GFP	0
1322	Psmc5	7.49E-87	-0.28117522	0.197	0.393	1.46E-82	g	ITIH5	GFP	0
1323	Dpm3	7.52E-87	0.361781654	0.491	0.619	1.46E-82	g	ITIH5	GFP	0
1324	Acsl5	7.56E-87	-0.310507487	0.253	0.482	1.47E-82	g	ITIH5	GFP	0
1325	Zcchc24	8.01E-87	0.367383261	0.608	0.745	1.56E-82	g	ITIH5	GFP	0
1326	Adprh	8.65E-87	-0.294549779	0.379	0.642	1.68E-82	g	ITIH5	GFP	0
1327	Nfic	8.89E-87	0.50793793	0.573	0.661	1.73E-82	g	ITIH5	GFP	0
1328	S1pr1	9.84E-87	0.764000651	0.36	0.401	1.91E-82	g	ITIH5	GFP	0
1329	Hrct1	9.90E-87	1.462069194	0.389	0.284	1.93E-82	g	ITIH5	GFP	0
1330	Ndufb3	1.04E-86	0.924401157	0.407	0.403	2.02E-82	g	ITIH5	GFP	0
1331	Bgn	1.08E-86	-0.57830698	0.835	0.98	2.09E-82	g	ITIH5	GFP	0
1332	Rchy1	1.09E-86	-0.308569391	0.252	0.482	2.12E-82	g	ITIH5	GFP	0
1333	Ccr5	1.09E-86	-0.550027865	0.383	0.692	2.12E-82	g	ITIH5	GFP	0
1334	Foxj3	1.13E-86	-0.409886868	0.226	0.463	2.20E-82	g	ITIH5	GFP	0
1335	Eng	1.20E-86	0.274587779	0.523	0.679	2.33E-82	g	ITIH5	GFP	0
1336	Ptpn11	1.29E-86	0.489894121	0.572	0.683	2.50E-82	g	ITIH5	GFP	0
1337	Pcyox1	1.39E-86	0.412399475	0.626	0.732	2.70E-82	g	ITIH5	GFP	0
1338	Nfkbie	1.48E-86	-0.941683095	0.097	0.307	2.89E-82	g	ITIH5	GFP	0
1339	Egln1	1.65E-86	0.410616316	0.399	0.516	3.22E-82	g	ITIH5	GFP	0
1340	Ubp1	1.69E-86	-0.311324788	0.317	0.571	3.29E-82	g	ITIH5	GFP	0
1341	Cdr2	1.73E-86	0.724893515	0.496	0.535	3.36E-82	g	ITIH5	GFP	0
1342	Trappc2l	1.73E-86	-0.276173804	0.268	0.497	3.36E-82	g	ITIH5	GFP	0
1343	Atf4	1.73E-86	-0.522109798	0.561	0.873	3.38E-82	g	ITIH5	GFP	0
1344	Il4ra	1.78E-86	-0.622698481	0.317	0.619	3.47E-82	g	ITIH5	GFP	0
1345	Wdfy2	1.83E-86	-0.453296607	0.225	0.461	3.56E-82	g	ITIH5	GFP	0
1346	Wfdc21	2.07E-86	0.687117818	0.786	0.802	4.03E-82	g	ITIH5	GFP	0
1347	Gpr108	2.10E-86	-0.284748042	0.225	0.437	4.08E-82	g	ITIH5	GFP	0
1348	Brk1	2.11E-86	-0.366259934	0.348	0.623	4.10E-82	g	ITIH5	GFP	0
1349	Aco2	2.17E-86	0.385434734	0.446	0.563	4.22E-82	g	ITIH5	GFP	0
1350	Zswim8	2.25E-86	-0.284961582	0.264	0.497	4.37E-82	g	ITIH5	GFP	0
1351	Entpd5	2.26E-86	0.255434898	0.407	0.552	4.40E-82	g	ITIH5	GFP	0
1352	Pef1	2.32E-86	0.497357153	0.358	0.455	4.51E-82	g	ITIH5	GFP	0
1353	Eif3a	2.41E-86	-0.350903711	0.421	0.708	4.68E-82	g	ITIH5	GFP	0
1354	Hspbp1	2.53E-86	-0.530861367	0.166	0.384	4.92E-82	g	ITIH5	GFP	0
1355	Hint2	2.67E-86	0.783433994	0.472	0.5	5.19E-82	g	ITIH5	GFP	0
1356	A530016L24Rik	2.97E-86	1.55286243	0.373	0.26	5.77E-82	g	ITIH5	GFP	0
1357	Hnrnpc	2.98E-86	-0.423805934	0.345	0.621	5.80E-82	g	ITIH5	GFP	0
1358	Fibp	3.08E-86	-0.251359293	0.312	0.549	5.99E-82	g	ITIH5	GFP	0
1359	Wipi1	3.12E-86	0.574038655	0.343	0.428	6.07E-82	g	ITIH5	GFP	0
1360	Tbc1d10b	3.26E-86	-0.509315112	0.454	0.766	6.34E-82	g	ITIH5	GFP	0
1361	Nfia	3.26E-86	0.750414967	0.495	0.522	6.35E-82	g	ITIH5	GFP	0
1362	Golph3l	3.32E-86	-0.866883774	0.143	0.383	6.46E-82	g	ITIH5	GFP	0
1363	Clns1a	3.56E-86	-0.504643884	0.244	0.494	6.92E-82	g	ITIH5	GFP	0
1364	Fem1c	3.67E-86	-0.97883312	0.114	0.338	7.14E-82	g	ITIH5	GFP	0
1365	Xrn2	3.78E-86	-0.370545127	0.301	0.558	7.37E-82	g	ITIH5	GFP	0
1366	Itpk1	3.83E-86	0.291565227	0.367	0.507	7.46E-82	g	ITIH5	GFP	0
1367	Gsr	3.99E-86	-0.851915759	0.44	0.78	7.77E-82	g	ITIH5	GFP	0
1368	Ppp1r10	4.23E-86	-0.38935303	0.188	0.394	8.23E-82	g	ITIH5	GFP	0
1369	Myo1c	4.31E-86	0.490203381	0.812	0.891	8.40E-82	g	ITIH5	GFP	0
1370	Tnks2	4.71E-86	0.295020819	0.471	0.612	9.16E-82	g	ITIH5	GFP	0
1371	Vwa5a	4.71E-86	-0.475542691	0.513	0.824	9.18E-82	g	ITIH5	GFP	0
1372	Fam126a	4.73E-86	-0.399364245	0.174	0.38	9.20E-82	g	ITIH5	GFP	0
1373	Xpo1	4.86E-86	-0.542757176	0.156	0.368	9.46E-82	g	ITIH5	GFP	0
1374	Cmtm6	5.12E-86	-0.274778016	0.29	0.524	9.96E-82	g	ITIH5	GFP	0
1375	Sirpb1c	5.13E-86	-0.758604553	0.128	0.346	9.98E-82	g	ITIH5	GFP	0
1376	Jmjd1c	5.32E-86	-0.253457214	0.202	0.397	1.04E-81	g	ITIH5	GFP	0
1377	Mtpn	5.34E-86	-0.598596164	0.762	0.961	1.04E-81	g	ITIH5	GFP	0
1378	Eps15	5.44E-86	-0.434499389	0.324	0.596	1.06E-81	g	ITIH5	GFP	0
1379	Hmgcr	5.59E-86	-1.157304004	0.079	0.284	1.09E-81	g	ITIH5	GFP	0
1380	B4galt1	5.98E-86	-0.452134374	0.449	0.757	1.16E-81	g	ITIH5	GFP	0
1381	Fam102b	6.45E-86	0.252078634	0.482	0.638	1.26E-81	g	ITIH5	GFP	0
1382	Kank3	6.52E-86	0.949531242	0.477	0.451	1.27E-81	g	ITIH5	GFP	0
1383	Pfn1	6.58E-86	-0.45645432	0.954	0.995	1.28E-81	g	ITIH5	GFP	0
1384	Tcf4	6.69E-86	0.314587179	0.504	0.644	1.30E-81	g	ITIH5	GFP	0
1385	Lrpap1	6.95E-86	0.433620179	0.771	0.88	1.35E-81	g	ITIH5	GFP	0
1386	Mier2	7.40E-86	-0.776684682	0.106	0.305	1.44E-81	g	ITIH5	GFP	0
1387	Ecpas	8.09E-86	-0.360730656	0.239	0.466	1.58E-81	g	ITIH5	GFP	0
1388	Jun	8.11E-86	-0.535545839	0.423	0.74	1.58E-81	g	ITIH5	GFP	0
1389	Vps37b	8.13E-86	-0.960240617	0.098	0.309	1.58E-81	g	ITIH5	GFP	0
1390	Ech1	8.24E-86	0.428033308	0.698	0.791	1.60E-81	g	ITIH5	GFP	0
1391	Nap1l4	8.31E-86	0.253065534	0.623	0.783	1.62E-81	g	ITIH5	GFP	0
1392	Rufy3	8.34E-86	-0.414216747	0.327	0.599	1.62E-81	g	ITIH5	GFP	0
1393	Serpina3n	8.56E-86	0.644860678	0.536	0.579	1.67E-81	g	ITIH5	GFP	0
1394	Rnf126	8.70E-86	-0.436204938	0.265	0.515	1.69E-81	g	ITIH5	GFP	0
1395	Ap1m1	9.20E-86	-0.312482308	0.21	0.426	1.79E-81	g	ITIH5	GFP	0
1396	Syngr2	9.25E-86	-0.379095436	0.467	0.761	1.80E-81	g	ITIH5	GFP	0
1397	Ralb	9.31E-86	-0.278489055	0.284	0.512	1.81E-81	g	ITIH5	GFP	0
1398	Cbx1	1.03E-85	-0.328311306	0.206	0.418	2.00E-81	g	ITIH5	GFP	0
1399	Rabl6	1.06E-85	-0.36655107	0.212	0.433	2.07E-81	g	ITIH5	GFP	0
1400	Arxes1	1.07E-85	0.717823653	0.505	0.538	2.09E-81	g	ITIH5	GFP	0
1401	Ndfip2	1.09E-85	-0.296182325	0.271	0.499	2.12E-81	g	ITIH5	GFP	0
1402	Brox	1.17E-85	-0.40591962	0.256	0.496	2.28E-81	g	ITIH5	GFP	0
1403	Aftph	1.18E-85	-0.520633703	0.179	0.401	2.29E-81	g	ITIH5	GFP	0
1404	Ank	1.24E-85	-0.465067962	0.298	0.56	2.42E-81	g	ITIH5	GFP	0
1405	Pi4k2a	1.26E-85	-0.653170349	0.458	0.788	2.45E-81	g	ITIH5	GFP	0
1406	Coro7	1.37E-85	-0.432628485	0.269	0.52	2.67E-81	g	ITIH5	GFP	0
1407	Dnajc7	1.45E-85	-0.340944325	0.244	0.468	2.83E-81	g	ITIH5	GFP	0
1408	Cdipt	1.55E-85	-0.357291571	0.326	0.583	3.01E-81	g	ITIH5	GFP	0
1409	Ago1	1.65E-85	-0.273705258	0.237	0.452	3.21E-81	g	ITIH5	GFP	0
1410	Lacc1	1.79E-85	-0.400701123	0.354	0.632	3.48E-81	g	ITIH5	GFP	0
1411	Map2k2	1.84E-85	-0.284959691	0.332	0.581	3.58E-81	g	ITIH5	GFP	0
1412	Tpr	1.85E-85	-0.263839817	0.29	0.517	3.61E-81	g	ITIH5	GFP	0
1413	Hmg20b	1.87E-85	-0.475710902	0.38	0.675	3.64E-81	g	ITIH5	GFP	0
1414	Rora	1.87E-85	0.28771805	0.325	0.463	3.65E-81	g	ITIH5	GFP	0
1415	Me2	1.99E-85	-0.378971426	0.141	0.329	3.87E-81	g	ITIH5	GFP	0
1416	Sel1l	2.00E-85	-0.539399025	0.228	0.476	3.90E-81	g	ITIH5	GFP	0
1417	Lsm12	2.38E-85	0.284187054	0.446	0.59	4.63E-81	g	ITIH5	GFP	0
1418	Scaf8	2.58E-85	-0.396461358	0.178	0.388	5.02E-81	g	ITIH5	GFP	0
1419	Man2a2	2.62E-85	0.446431204	0.647	0.754	5.10E-81	g	ITIH5	GFP	0
1420	Mocs2	2.67E-85	0.496549564	0.413	0.501	5.20E-81	g	ITIH5	GFP	0
1421	Scamp2	2.76E-85	-0.347320068	0.319	0.573	5.37E-81	g	ITIH5	GFP	0
1422	Asah1	2.83E-85	-0.279689358	0.475	0.753	5.51E-81	g	ITIH5	GFP	0
1423	Sec23b	2.85E-85	-0.284569398	0.189	0.382	5.54E-81	g	ITIH5	GFP	0
1424	Fubp1	2.85E-85	-0.458988988	0.374	0.661	5.55E-81	g	ITIH5	GFP	0
1425	C5ar2	2.88E-85	-0.791294849	0.134	0.361	5.61E-81	g	ITIH5	GFP	0
1426	Ppt1	2.97E-85	-0.401996462	0.365	0.644	5.79E-81	g	ITIH5	GFP	0
1427	Abcg1	3.08E-85	-0.423274211	0.307	0.57	6.00E-81	g	ITIH5	GFP	0
1428	Mamld1	3.09E-85	-0.897641042	0.117	0.338	6.01E-81	g	ITIH5	GFP	0
1429	Slc43a3	3.10E-85	0.343050828	0.517	0.653	6.03E-81	g	ITIH5	GFP	0
1430	Serpinf1	3.12E-85	0.298236919	0.674	0.823	6.07E-81	g	ITIH5	GFP	0
1431	Sap30l	3.16E-85	-0.354630492	0.261	0.491	6.15E-81	g	ITIH5	GFP	0
1432	Irf2bpl	3.17E-85	-0.28770589	0.204	0.403	6.17E-81	g	ITIH5	GFP	0
1433	Arrdc4	3.31E-85	-0.515605242	0.152	0.364	6.44E-81	g	ITIH5	GFP	0
1434	Ppp2r1b	3.41E-85	1.065130015	0.363	0.342	6.64E-81	g	ITIH5	GFP	0
1435	Art3	3.67E-85	2.162243973	0.359	0.167	7.13E-81	g	ITIH5	GFP	0
1436	Pla2g15	3.68E-85	-0.504000914	0.287	0.555	7.16E-81	g	ITIH5	GFP	0
1437	Atg5	3.84E-85	-0.380520044	0.195	0.403	7.47E-81	g	ITIH5	GFP	0
1438	Rptor	3.94E-85	-0.359094257	0.254	0.493	7.68E-81	g	ITIH5	GFP	0
1439	Fam20b	4.00E-85	0.327591355	0.36	0.49	7.79E-81	g	ITIH5	GFP	0
1440	Kctd12	4.02E-85	-0.29133286	0.383	0.642	7.82E-81	g	ITIH5	GFP	0
1441	Cdk4	4.04E-85	-0.441815757	0.285	0.544	7.86E-81	g	ITIH5	GFP	0
1442	Ndufb6	4.06E-85	0.41760289	0.737	0.846	7.91E-81	g	ITIH5	GFP	0
1443	Itgav	4.22E-85	-0.568516375	0.416	0.73	8.21E-81	g	ITIH5	GFP	0
1444	Micos13	4.52E-85	0.368035871	0.709	0.827	8.79E-81	g	ITIH5	GFP	0
1445	Tnip2	4.52E-85	-0.531261631	0.22	0.464	8.80E-81	g	ITIH5	GFP	0
1446	Atf1	4.57E-85	-0.492195191	0.168	0.374	8.89E-81	g	ITIH5	GFP	0
1447	Slc35b1	4.62E-85	-0.43230495	0.325	0.597	9.00E-81	g	ITIH5	GFP	0
1448	Gfer	4.81E-85	0.442685822	0.387	0.498	9.35E-81	g	ITIH5	GFP	0
1449	Sulf2	5.01E-85	0.783064167	0.418	0.441	9.75E-81	g	ITIH5	GFP	0
1450	Cln6	5.11E-85	-0.301653712	0.19	0.383	9.94E-81	g	ITIH5	GFP	0
1451	Itgb1bp1	5.83E-85	0.390764272	0.469	0.59	1.14E-80	g	ITIH5	GFP	0
1452	Elk4	5.93E-85	0.573988261	0.631	0.698	1.15E-80	g	ITIH5	GFP	0
1453	Rp9	6.15E-85	-0.383517779	0.2	0.415	1.20E-80	g	ITIH5	GFP	0
1454	Eif4e3	6.80E-85	0.494014081	0.315	0.412	1.32E-80	g	ITIH5	GFP	0
1455	Dnajc15	6.96E-85	0.526663477	0.511	0.583	1.35E-80	g	ITIH5	GFP	0
1456	Washc2	7.48E-85	-0.276059411	0.329	0.575	1.46E-80	g	ITIH5	GFP	0
1457	Dcxr	8.10E-85	0.714949976	0.385	0.435	1.58E-80	g	ITIH5	GFP	0
1458	Lims1	8.11E-85	-0.318878592	0.283	0.516	1.58E-80	g	ITIH5	GFP	0
1459	Hadh	8.32E-85	0.710249822	0.416	0.46	1.62E-80	g	ITIH5	GFP	0
1460	Sympk	8.83E-85	-0.258104284	0.314	0.55	1.72E-80	g	ITIH5	GFP	0
1461	Dnaja1	8.87E-85	-0.275826443	0.381	0.64	1.73E-80	g	ITIH5	GFP	0
1462	Gtf2f1	9.08E-85	-0.299391093	0.241	0.456	1.77E-80	g	ITIH5	GFP	0
1463	Fam120a	9.20E-85	-0.351169018	0.374	0.65	1.79E-80	g	ITIH5	GFP	0
1464	Sptlc2	9.29E-85	-0.644460127	0.534	0.854	1.81E-80	g	ITIH5	GFP	0
1465	Pfkfb3	9.67E-85	1.140372136	0.374	0.337	1.88E-80	g	ITIH5	GFP	0
1466	Nup214	9.88E-85	-0.449961512	0.184	0.4	1.92E-80	g	ITIH5	GFP	0
1467	Hbb-bs	1.01E-84	1.022463136	0.777	0.767	1.96E-80	g	ITIH5	GFP	0
1468	Nsf	1.01E-84	-0.588370934	0.199	0.445	1.97E-80	g	ITIH5	GFP	0
1469	Hgs	1.13E-84	-0.31901614	0.25	0.476	2.20E-80	g	ITIH5	GFP	0
1470	Mrtfb	1.14E-84	-0.286902254	0.326	0.573	2.22E-80	g	ITIH5	GFP	0
1471	Mast2	1.14E-84	-0.428925909	0.157	0.354	2.23E-80	g	ITIH5	GFP	0
1472	Fbl	1.25E-84	-0.646398954	0.149	0.363	2.44E-80	g	ITIH5	GFP	0
1473	Eipr1	1.34E-84	-0.271335081	0.269	0.496	2.61E-80	g	ITIH5	GFP	0
1474	Tmem123	1.40E-84	-0.339293464	0.467	0.752	2.73E-80	g	ITIH5	GFP	0
1475	Fam174a	1.44E-84	-0.291847864	0.41	0.677	2.80E-80	g	ITIH5	GFP	0
1476	Ptgfrn	1.50E-84	-0.28304575	0.389	0.649	2.93E-80	g	ITIH5	GFP	0
1477	Hagh	1.53E-84	0.982926817	0.44	0.412	2.97E-80	g	ITIH5	GFP	0
1478	Sgce	1.63E-84	0.807463867	0.356	0.387	3.17E-80	g	ITIH5	GFP	0
1479	Myo10	1.67E-84	0.52191542	0.35	0.437	3.25E-80	g	ITIH5	GFP	0
1480	Ptgr2	1.67E-84	0.562449137	0.441	0.517	3.25E-80	g	ITIH5	GFP	0
1481	Borcs6	1.67E-84	-0.3123077	0.286	0.523	3.26E-80	g	ITIH5	GFP	0
1482	Dok3	1.74E-84	-1.161967888	0.089	0.311	3.38E-80	g	ITIH5	GFP	0
1483	Tmem176b	1.86E-84	0.519778204	0.534	0.612	3.62E-80	g	ITIH5	GFP	0
1484	Actr1b	1.89E-84	-0.644175132	0.178	0.42	3.67E-80	g	ITIH5	GFP	0
1485	Fgfr1	1.92E-84	-0.635214129	0.635	0.919	3.74E-80	g	ITIH5	GFP	0
1486	Pid1	2.06E-84	-0.527267232	0.369	0.667	4.01E-80	g	ITIH5	GFP	0
1487	Hacd4	2.22E-84	-0.260870213	0.232	0.441	4.33E-80	g	ITIH5	GFP	0
1488	Tmem33	2.41E-84	-0.278014563	0.21	0.41	4.70E-80	g	ITIH5	GFP	0
1489	Tnfsf13	2.55E-84	-0.4715934	0.25	0.499	4.97E-80	g	ITIH5	GFP	0
1490	Hmbox1	2.63E-84	-0.297244032	0.207	0.41	5.13E-80	g	ITIH5	GFP	0
1491	Tgfb1	2.71E-84	-0.625869694	0.684	0.939	5.28E-80	g	ITIH5	GFP	0
1492	Pdhb	2.83E-84	0.42722261	0.512	0.618	5.52E-80	g	ITIH5	GFP	0
1493	Ms4a6c	2.87E-84	-0.379729392	0.241	0.468	5.59E-80	g	ITIH5	GFP	0
1494	Cdk6	2.89E-84	-0.790045234	0.188	0.449	5.63E-80	g	ITIH5	GFP	0
1495	Tsg101	3.08E-84	0.358318743	0.395	0.517	6.00E-80	g	ITIH5	GFP	0
1496	Pdia3	3.21E-84	-0.62154543	0.732	0.951	6.26E-80	g	ITIH5	GFP	0
1497	Mydgf	3.23E-84	-0.305590052	0.351	0.61	6.29E-80	g	ITIH5	GFP	0
1498	Zfand3	3.33E-84	0.383003777	0.643	0.77	6.49E-80	g	ITIH5	GFP	0
1499	Mcur1	3.52E-84	0.34936875	0.667	0.791	6.84E-80	g	ITIH5	GFP	0
1500	Gtf2i	3.52E-84	0.334112899	0.499	0.629	6.85E-80	g	ITIH5	GFP	0
1501	Rufy1	3.75E-84	-0.429505086	0.186	0.401	7.30E-80	g	ITIH5	GFP	0
1502	Rhbdf1	4.25E-84	0.799654587	0.427	0.444	8.27E-80	g	ITIH5	GFP	0
1503	Klhl5	4.30E-84	0.624978042	0.61	0.656	8.36E-80	g	ITIH5	GFP	0
1504	Idh2	4.63E-84	0.652340251	0.484	0.528	9.02E-80	g	ITIH5	GFP	0
1505	7-Sep	4.77E-84	-0.329885086	0.277	0.51	9.28E-80	g	ITIH5	GFP	0
1506	Plac8	4.96E-84	-0.566426034	0.159	0.378	9.66E-80	g	ITIH5	GFP	0
1507	Sec23a	5.15E-84	0.320698814	0.289	0.411	1.00E-79	g	ITIH5	GFP	0
1508	Rnf125	5.23E-84	1.170030595	0.375	0.337	1.02E-79	g	ITIH5	GFP	0
1509	Npepps	5.31E-84	-0.309093662	0.253	0.473	1.03E-79	g	ITIH5	GFP	0
1510	Snx30	5.55E-84	-0.541575909	0.17	0.392	1.08E-79	g	ITIH5	GFP	0
1511	Inppl1	5.64E-84	-0.284435114	0.351	0.599	1.10E-79	g	ITIH5	GFP	0
1512	Set	5.82E-84	-0.385387484	0.462	0.755	1.13E-79	g	ITIH5	GFP	0
1513	Pecam1	5.89E-84	0.955758809	0.379	0.374	1.15E-79	g	ITIH5	GFP	0
1514	Pqlc1	5.92E-84	-0.431959855	0.192	0.407	1.15E-79	g	ITIH5	GFP	0
1515	Rraga	6.10E-84	-0.348013061	0.222	0.436	1.19E-79	g	ITIH5	GFP	0
1516	Plbd2	6.23E-84	-0.318305244	0.464	0.745	1.21E-79	g	ITIH5	GFP	0
1517	Vps50	6.48E-84	-0.41459428	0.206	0.421	1.26E-79	g	ITIH5	GFP	0
1518	Alg14	6.49E-84	0.538123351	0.376	0.466	1.26E-79	g	ITIH5	GFP	0
1519	Arl5a	6.49E-84	0.262319844	0.465	0.614	1.26E-79	g	ITIH5	GFP	0
1520	Mospd2	6.57E-84	-0.392749549	0.19	0.403	1.28E-79	g	ITIH5	GFP	0
1521	1110008P14Rik	7.00E-84	-0.461454503	0.443	0.749	1.36E-79	g	ITIH5	GFP	0
1522	Nedd9	7.56E-84	0.686138133	0.363	0.418	1.47E-79	g	ITIH5	GFP	0
1523	Scarb1	7.79E-84	0.539040887	0.528	0.603	1.52E-79	g	ITIH5	GFP	0
1524	Dnajb1	7.89E-84	-0.254257959	0.231	0.44	1.54E-79	g	ITIH5	GFP	0
1525	Mplkip	8.22E-84	-0.306187362	0.18	0.374	1.60E-79	g	ITIH5	GFP	0
1526	Abcc5	8.41E-84	-0.358451386	0.419	0.702	1.64E-79	g	ITIH5	GFP	0
1527	Ypel3	8.87E-84	0.485322817	0.804	0.875	1.73E-79	g	ITIH5	GFP	0
1528	Klc1	9.10E-84	-0.539808076	0.209	0.448	1.77E-79	g	ITIH5	GFP	0
1529	Ascc3	9.18E-84	-0.413573064	0.185	0.398	1.79E-79	g	ITIH5	GFP	0
1530	Lrrc58	1.03E-83	0.449012984	0.645	0.75	2.01E-79	g	ITIH5	GFP	0
1531	Slc30a7	1.04E-83	-0.291313162	0.204	0.406	2.03E-79	g	ITIH5	GFP	0
1532	Rbbp7	1.18E-83	-0.336786587	0.226	0.44	2.30E-79	g	ITIH5	GFP	0
1533	Ubqln2	1.21E-83	0.504502364	0.444	0.532	2.35E-79	g	ITIH5	GFP	0
1534	Rab8a	1.27E-83	-0.336852433	0.424	0.702	2.48E-79	g	ITIH5	GFP	0
1535	Ccdc88a	1.28E-83	-0.724695914	0.141	0.362	2.49E-79	g	ITIH5	GFP	0
1536	Eif3i	1.28E-83	-0.469389875	0.494	0.8	2.50E-79	g	ITIH5	GFP	0
1537	Plpp2	1.31E-83	-0.559250085	0.177	0.401	2.55E-79	g	ITIH5	GFP	0
1538	Zdhhc9	1.53E-83	-0.364721343	0.232	0.458	2.97E-79	g	ITIH5	GFP	0
1539	Etv5	1.67E-83	-0.506030797	0.191	0.412	3.25E-79	g	ITIH5	GFP	0
1540	Surf1	1.73E-83	0.263845562	0.373	0.51	3.36E-79	g	ITIH5	GFP	0
1541	Mprip	1.73E-83	0.388141792	0.546	0.665	3.36E-79	g	ITIH5	GFP	0
1542	Dab2ip	1.75E-83	1.04333121	0.402	0.37	3.41E-79	g	ITIH5	GFP	0
1543	Gng12	1.76E-83	-0.522839454	0.505	0.817	3.42E-79	g	ITIH5	GFP	0
1544	Ppm1h	1.78E-83	-0.59282909	0.169	0.392	3.47E-79	g	ITIH5	GFP	0
1545	Gstt2	1.80E-83	0.902028459	0.346	0.362	3.51E-79	g	ITIH5	GFP	0
1546	Zfp36	1.90E-83	-0.473863524	0.452	0.755	3.70E-79	g	ITIH5	GFP	0
1547	Qsox1	1.94E-83	0.692312322	0.446	0.484	3.77E-79	g	ITIH5	GFP	0
1548	Lgr4	1.95E-83	0.872607867	0.423	0.419	3.79E-79	g	ITIH5	GFP	0
1549	Wdr37	2.01E-83	-0.344530336	0.256	0.487	3.91E-79	g	ITIH5	GFP	0
1550	Tmem176a	2.01E-83	0.358226194	0.493	0.622	3.91E-79	g	ITIH5	GFP	0
1551	Pex13	2.04E-83	0.55948027	0.485	0.554	3.98E-79	g	ITIH5	GFP	0
1552	Crebrf	2.19E-83	0.701134225	0.395	0.448	4.26E-79	g	ITIH5	GFP	0
1553	Hpcal1	2.19E-83	-0.618276905	0.545	0.86	4.26E-79	g	ITIH5	GFP	0
1554	Fbrs	2.42E-83	-0.46999883	0.226	0.462	4.70E-79	g	ITIH5	GFP	0
1555	Rxra	2.83E-83	0.571439032	0.476	0.547	5.51E-79	g	ITIH5	GFP	0
1556	Arih1	2.88E-83	-0.403122026	0.461	0.76	5.62E-79	g	ITIH5	GFP	0
1557	Rpn1	3.74E-83	-0.615518792	0.607	0.903	7.29E-79	g	ITIH5	GFP	0
1558	Klhl2	3.80E-83	0.636069538	0.436	0.494	7.40E-79	g	ITIH5	GFP	0
1559	Slc43a2	3.85E-83	-0.305763431	0.244	0.466	7.49E-79	g	ITIH5	GFP	0
1560	Arhgef12	4.46E-83	0.309035683	0.484	0.625	8.68E-79	g	ITIH5	GFP	0
1561	Mpdz	4.68E-83	1.29984396	0.417	0.33	9.11E-79	g	ITIH5	GFP	0
1562	Ilkap	4.81E-83	-0.28007926	0.237	0.455	9.36E-79	g	ITIH5	GFP	0
1563	Galns	5.26E-83	-0.612915293	0.132	0.338	1.02E-78	g	ITIH5	GFP	0
1564	Midn	5.45E-83	-0.303896045	0.266	0.495	1.06E-78	g	ITIH5	GFP	0
1565	Tomm70a	5.49E-83	-0.291055715	0.444	0.714	1.07E-78	g	ITIH5	GFP	0
1566	Leprotl1	5.53E-83	-0.295853736	0.413	0.68	1.08E-78	g	ITIH5	GFP	0
1567	Pi16	5.71E-83	-0.879144122	0.101	0.308	1.11E-78	g	ITIH5	GFP	0
1568	Vwa8	6.07E-83	0.457506503	0.454	0.545	1.18E-78	g	ITIH5	GFP	0
1569	Isca2	6.42E-83	0.413792123	0.492	0.597	1.25E-78	g	ITIH5	GFP	0
1570	Arhgap6	6.75E-83	-0.913895149	0.118	0.342	1.31E-78	g	ITIH5	GFP	0
1571	Tmem170b	7.07E-83	-0.427371327	0.163	0.361	1.38E-78	g	ITIH5	GFP	0
1572	Ipo5	7.74E-83	-0.450114233	0.221	0.453	1.51E-78	g	ITIH5	GFP	0
1573	Mmp2	7.85E-83	-0.605734889	0.477	0.797	1.53E-78	g	ITIH5	GFP	0
1574	Smarcad1	8.03E-83	-0.408258419	0.212	0.437	1.56E-78	g	ITIH5	GFP	0
1575	Isyna1	8.03E-83	-0.796330711	0.085	0.261	1.56E-78	g	ITIH5	GFP	0
1576	Phf10	8.19E-83	-0.332102075	0.166	0.353	1.59E-78	g	ITIH5	GFP	0
1577	Sdccag8	8.41E-83	-0.293912499	0.226	0.437	1.64E-78	g	ITIH5	GFP	0
1578	Lmo4	9.03E-83	0.548062783	0.773	0.827	1.76E-78	g	ITIH5	GFP	0
1579	Trio	9.29E-83	-0.265193116	0.245	0.459	1.81E-78	g	ITIH5	GFP	0
1580	Ifngr2	1.00E-82	-0.580688617	0.547	0.859	1.95E-78	g	ITIH5	GFP	0
1581	Cd81	1.05E-82	0.534295916	0.897	0.941	2.04E-78	g	ITIH5	GFP	0
1582	Nde1	1.10E-82	-0.32189286	0.199	0.403	2.15E-78	g	ITIH5	GFP	0
1583	Sh3bp5	1.12E-82	0.948120799	0.408	0.401	2.17E-78	g	ITIH5	GFP	0
1584	Npdc1	1.14E-82	0.551675295	0.513	0.58	2.21E-78	g	ITIH5	GFP	0
1585	Slc12a4	1.26E-82	-0.303532351	0.229	0.436	2.45E-78	g	ITIH5	GFP	0
1586	Ate1	1.44E-82	-0.341230099	0.202	0.404	2.80E-78	g	ITIH5	GFP	0
1587	Ube2s	1.49E-82	-0.547671493	0.399	0.706	2.90E-78	g	ITIH5	GFP	0
1588	Znrf2	1.55E-82	0.368985072	0.66	0.788	3.02E-78	g	ITIH5	GFP	0
1589	Ap1s1	1.56E-82	-0.547225681	0.435	0.751	3.03E-78	g	ITIH5	GFP	0
1590	Entpd7	1.60E-82	-0.368817487	0.18	0.378	3.12E-78	g	ITIH5	GFP	0
1591	Aacs	1.85E-82	0.531692524	0.376	0.467	3.60E-78	g	ITIH5	GFP	0
1592	Kif1b	1.86E-82	0.342138848	0.701	0.828	3.62E-78	g	ITIH5	GFP	0
1593	Ubash3b	1.97E-82	-1.214964021	0.076	0.28	3.83E-78	g	ITIH5	GFP	0
1594	Hspb7	2.06E-82	-0.295584455	0.243	0.459	4.02E-78	g	ITIH5	GFP	0
1595	Ephx2	2.08E-82	0.802289665	0.559	0.543	4.05E-78	g	ITIH5	GFP	0
1596	Trim28	2.24E-82	-0.356187464	0.461	0.745	4.36E-78	g	ITIH5	GFP	0
1597	Cpeb4	2.37E-82	-0.663950349	0.501	0.824	4.61E-78	g	ITIH5	GFP	0
1598	Cd248	2.41E-82	-0.522162745	0.531	0.842	4.69E-78	g	ITIH5	GFP	0
1599	Oaz2	2.57E-82	0.524925364	0.341	0.429	5.00E-78	g	ITIH5	GFP	0
1600	Stxbp5	2.72E-82	-0.452620916	0.242	0.482	5.29E-78	g	ITIH5	GFP	0
1601	Tspan15	2.73E-82	0.842037158	0.419	0.426	5.32E-78	g	ITIH5	GFP	0
1602	Rnf149	2.74E-82	-0.639006054	0.657	0.923	5.33E-78	g	ITIH5	GFP	0
1603	Elf2	2.81E-82	-0.293605123	0.228	0.439	5.47E-78	g	ITIH5	GFP	0
1604	Vps8	2.94E-82	-0.49733132	0.205	0.44	5.73E-78	g	ITIH5	GFP	0
1605	Scd2	2.98E-82	0.621213686	0.608	0.668	5.79E-78	g	ITIH5	GFP	0
1606	Gmnn	3.02E-82	-0.592701246	0.104	0.279	5.88E-78	g	ITIH5	GFP	0
1607	Cebpa	3.03E-82	0.38338428	0.857	0.955	5.89E-78	g	ITIH5	GFP	0
1608	Top1	3.07E-82	-0.387983365	0.195	0.411	5.97E-78	g	ITIH5	GFP	0
1609	Ten1	3.07E-82	-0.733928145	0.146	0.367	5.98E-78	g	ITIH5	GFP	0
1610	Tfrc	3.09E-82	-0.663607491	0.181	0.418	6.02E-78	g	ITIH5	GFP	0
1611	Vps35	3.26E-82	-0.323473307	0.515	0.8	6.35E-78	g	ITIH5	GFP	0
1612	Crtap	3.27E-82	-0.31292307	0.362	0.621	6.37E-78	g	ITIH5	GFP	0
1613	Arrb1	3.60E-82	-0.329996731	0.256	0.485	7.00E-78	g	ITIH5	GFP	0
1614	Coq10a	3.63E-82	-0.332919457	0.271	0.505	7.07E-78	g	ITIH5	GFP	0
1615	Ell	3.69E-82	-0.368080703	0.232	0.46	7.19E-78	g	ITIH5	GFP	0
1616	Cd14	3.74E-82	-0.319851977	0.21	0.416	7.28E-78	g	ITIH5	GFP	0
1617	Neurl2	3.78E-82	-1.155957858	0.09	0.308	7.36E-78	g	ITIH5	GFP	0
1618	Arrb2	4.10E-82	-0.321743719	0.222	0.424	7.98E-78	g	ITIH5	GFP	0
1619	Foxo1	4.17E-82	0.579393606	0.403	0.473	8.12E-78	g	ITIH5	GFP	0
1620	Pdcd5	4.59E-82	-0.310481568	0.238	0.454	8.93E-78	g	ITIH5	GFP	0
1621	Rnf14	4.65E-82	0.27422259	0.351	0.481	9.06E-78	g	ITIH5	GFP	0
1622	Plxnb2	4.71E-82	-0.631049644	0.547	0.86	9.16E-78	g	ITIH5	GFP	0
1623	Aldh9a1	4.72E-82	-0.562751664	0.207	0.446	9.19E-78	g	ITIH5	GFP	0
1624	Ptpn18	5.05E-82	-0.306139126	0.52	0.798	9.82E-78	g	ITIH5	GFP	0
1625	Sgk1	5.33E-82	-0.339805075	0.268	0.506	1.04E-77	g	ITIH5	GFP	0
1626	Syne3	5.50E-82	-0.529245061	0.178	0.395	1.07E-77	g	ITIH5	GFP	0
1627	Snn	5.62E-82	0.923876038	0.321	0.336	1.09E-77	g	ITIH5	GFP	0
1628	Serpinb9	5.66E-82	-0.478419271	0.123	0.309	1.10E-77	g	ITIH5	GFP	0
1629	Dyrk1a	5.96E-82	-0.297436109	0.238	0.456	1.16E-77	g	ITIH5	GFP	0
1630	Ctdnep1	6.11E-82	-0.32087028	0.322	0.566	1.19E-77	g	ITIH5	GFP	0
1631	Cnot8	6.34E-82	0.289472944	0.471	0.609	1.24E-77	g	ITIH5	GFP	0
1632	Slc20a1	6.68E-82	-0.383635996	0.175	0.373	1.30E-77	g	ITIH5	GFP	0
1633	Gba	6.85E-82	-0.419727614	0.433	0.725	1.33E-77	g	ITIH5	GFP	0
1634	Retreg2	6.91E-82	-0.398414179	0.445	0.734	1.34E-77	g	ITIH5	GFP	0
1635	Tusc3	7.24E-82	-0.370845616	0.367	0.632	1.41E-77	g	ITIH5	GFP	0
1636	Fyn	7.36E-82	-0.365653364	0.232	0.454	1.43E-77	g	ITIH5	GFP	0
1637	Heatr1	7.77E-82	-0.502821996	0.154	0.357	1.51E-77	g	ITIH5	GFP	0
1638	Ubap2l	7.99E-82	-0.285005085	0.511	0.784	1.56E-77	g	ITIH5	GFP	0
1639	Ppp2r5c	8.32E-82	-0.271780379	0.451	0.72	1.62E-77	g	ITIH5	GFP	0
1640	Got1	8.37E-82	-0.472127576	0.175	0.383	1.63E-77	g	ITIH5	GFP	0
1641	Vdac2	8.47E-82	-0.678850499	0.641	0.911	1.65E-77	g	ITIH5	GFP	0
1642	Mef2d	8.59E-82	-0.351908362	0.267	0.497	1.67E-77	g	ITIH5	GFP	0
1643	Clptm1	1.09E-81	-0.406084894	0.227	0.455	2.12E-77	g	ITIH5	GFP	0
1644	Phldb1	1.17E-81	0.56904333	0.507	0.573	2.28E-77	g	ITIH5	GFP	0
1645	Phf8	1.21E-81	0.623027565	0.37	0.437	2.36E-77	g	ITIH5	GFP	0
1646	Cln5	1.26E-81	-0.253278895	0.283	0.508	2.45E-77	g	ITIH5	GFP	0
1647	Bcl10	1.27E-81	-0.55420297	0.218	0.461	2.48E-77	g	ITIH5	GFP	0
1648	Cybb	1.31E-81	-0.702983973	0.63	0.901	2.55E-77	g	ITIH5	GFP	0
1649	Tfe3	1.33E-81	-0.497609262	0.179	0.391	2.60E-77	g	ITIH5	GFP	0
1650	Rsl24d1	1.39E-81	-0.295814277	0.201	0.407	2.71E-77	g	ITIH5	GFP	0
1651	Slc35a3	1.44E-81	-0.427452614	0.219	0.44	2.80E-77	g	ITIH5	GFP	0
1652	Pdia4	1.51E-81	-0.537282568	0.441	0.755	2.94E-77	g	ITIH5	GFP	0
1653	Cxcl16	1.58E-81	-0.270959278	0.275	0.499	3.08E-77	g	ITIH5	GFP	0
1654	Mxd4	1.63E-81	0.519692823	0.564	0.639	3.17E-77	g	ITIH5	GFP	0
1655	Eif6	1.68E-81	-0.435783174	0.286	0.542	3.27E-77	g	ITIH5	GFP	0
1656	Psat1	1.69E-81	0.571691683	0.423	0.484	3.29E-77	g	ITIH5	GFP	0
1657	Pnrc2	1.73E-81	0.250813691	0.549	0.696	3.37E-77	g	ITIH5	GFP	0
1658	Ypel5	1.77E-81	0.442722245	0.703	0.807	3.44E-77	g	ITIH5	GFP	0
1659	Plau	1.78E-81	-0.613522976	0.51	0.826	3.47E-77	g	ITIH5	GFP	0
1660	Rhbdf2	1.82E-81	-0.367930281	0.151	0.339	3.54E-77	g	ITIH5	GFP	0
1661	Nfe2l2	1.91E-81	-0.468794029	0.497	0.8	3.72E-77	g	ITIH5	GFP	0
1662	Nop58	1.96E-81	-0.719008183	0.133	0.342	3.82E-77	g	ITIH5	GFP	0
1663	Cndp2	2.13E-81	-0.645182186	0.607	0.896	4.15E-77	g	ITIH5	GFP	0
1664	Rp2	2.13E-81	-0.295240664	0.403	0.666	4.15E-77	g	ITIH5	GFP	0
1665	Laptm4b	2.13E-81	0.914910638	0.436	0.416	4.15E-77	g	ITIH5	GFP	0
1666	Zfand2a	2.32E-81	-0.450189513	0.4	0.688	4.52E-77	g	ITIH5	GFP	0
1667	Dmxl1	2.38E-81	-0.257360386	0.375	0.622	4.64E-77	g	ITIH5	GFP	0
1668	Fbxo33	2.69E-81	-0.968878492	0.11	0.327	5.23E-77	g	ITIH5	GFP	0
1669	Dync1li1	3.05E-81	-0.306027645	0.204	0.405	5.93E-77	g	ITIH5	GFP	0
1670	Tmem134	3.05E-81	0.458761831	0.724	0.817	5.93E-77	g	ITIH5	GFP	0
1671	Bpnt1	3.05E-81	0.563437865	0.344	0.42	5.94E-77	g	ITIH5	GFP	0
1672	Fam214b	3.11E-81	-0.473517883	0.211	0.438	6.05E-77	g	ITIH5	GFP	0
1673	Dusp6	3.25E-81	-0.284336385	0.239	0.453	6.32E-77	g	ITIH5	GFP	0
1674	Pbdc1	3.33E-81	-0.493377145	0.161	0.365	6.49E-77	g	ITIH5	GFP	0
1675	Oxa1l	3.36E-81	-0.279081962	0.223	0.427	6.54E-77	g	ITIH5	GFP	0
1676	Adgre5	3.43E-81	-0.3262185	0.443	0.716	6.68E-77	g	ITIH5	GFP	0
1677	Sh3pxd2b	3.43E-81	-0.451840708	0.482	0.785	6.68E-77	g	ITIH5	GFP	0
1678	Kcnk13	3.56E-81	-0.712408015	0.113	0.309	6.93E-77	g	ITIH5	GFP	0
1679	Polr2g	3.78E-81	-0.288385152	0.414	0.674	7.35E-77	g	ITIH5	GFP	0
1680	Tmem106a	3.93E-81	-0.525359695	0.534	0.842	7.65E-77	g	ITIH5	GFP	0
1681	Dlc1	4.06E-81	0.797742727	0.506	0.509	7.90E-77	g	ITIH5	GFP	0
1682	Slc23a2	4.08E-81	-0.473737755	0.15	0.34	7.94E-77	g	ITIH5	GFP	0
1683	Lmbrd2	4.48E-81	-0.507566506	0.187	0.408	8.72E-77	g	ITIH5	GFP	0
1684	Arrdc1	4.52E-81	-0.287662577	0.218	0.419	8.81E-77	g	ITIH5	GFP	0
1685	Paqr7	4.62E-81	0.405941512	0.346	0.455	8.99E-77	g	ITIH5	GFP	0
1686	Il1r1	4.67E-81	-0.477545616	0.248	0.493	9.10E-77	g	ITIH5	GFP	0
1687	Pitpnm1	4.86E-81	-0.469918742	0.218	0.449	9.47E-77	g	ITIH5	GFP	0
1688	Dock9	4.92E-81	1.320302899	0.392	0.31	9.58E-77	g	ITIH5	GFP	0
1689	Polr3e	5.08E-81	-0.29466186	0.177	0.358	9.89E-77	g	ITIH5	GFP	0
1690	Pip5k1a	5.20E-81	-0.35298578	0.173	0.366	1.01E-76	g	ITIH5	GFP	0
1691	Thbd	5.37E-81	-0.35637322	0.183	0.382	1.05E-76	g	ITIH5	GFP	0
1692	Ccdc28b	5.53E-81	0.557850849	0.342	0.413	1.08E-76	g	ITIH5	GFP	0
1693	Phb	5.61E-81	0.349385954	0.374	0.49	1.09E-76	g	ITIH5	GFP	0
1694	Klf9	5.65E-81	0.59808452	0.365	0.437	1.10E-76	g	ITIH5	GFP	0
1695	Cpq	5.82E-81	0.478634804	0.474	0.561	1.13E-76	g	ITIH5	GFP	0
1696	Svbp	5.94E-81	0.399668793	0.337	0.451	1.16E-76	g	ITIH5	GFP	0
1697	Dcaf7	6.04E-81	-0.428552604	0.305	0.564	1.18E-76	g	ITIH5	GFP	0
1698	Mtdh	6.33E-81	-0.287138823	0.331	0.573	1.23E-76	g	ITIH5	GFP	0
1699	Idh3g	6.89E-81	0.362701684	0.364	0.482	1.34E-76	g	ITIH5	GFP	0
1700	Rala	6.93E-81	-0.346794581	0.406	0.676	1.35E-76	g	ITIH5	GFP	0
1701	Trp53i11	7.10E-81	1.2256167	0.447	0.369	1.38E-76	g	ITIH5	GFP	0
1702	Tmem8	7.28E-81	-0.661285237	0.139	0.35	1.42E-76	g	ITIH5	GFP	0
1703	Ptpn9	7.75E-81	-0.439021991	0.176	0.383	1.51E-76	g	ITIH5	GFP	0
1704	Dse	8.10E-81	0.338505534	0.425	0.553	1.58E-76	g	ITIH5	GFP	0
1705	Mogs	8.34E-81	-0.409647522	0.232	0.456	1.62E-76	g	ITIH5	GFP	0
1706	Lypla2	9.02E-81	-0.311743738	0.375	0.633	1.76E-76	g	ITIH5	GFP	0
1707	Knop1	9.27E-81	-0.364420189	0.196	0.401	1.80E-76	g	ITIH5	GFP	0
1708	Sys1	9.57E-81	0.447540868	0.288	0.38	1.86E-76	g	ITIH5	GFP	0
1709	D1Ertd622e	9.59E-81	-0.382657925	0.197	0.399	1.87E-76	g	ITIH5	GFP	0
1710	Rgs19	9.72E-81	-0.445033133	0.355	0.631	1.89E-76	g	ITIH5	GFP	0
1711	Peak1	9.86E-81	-0.46719165	0.296	0.558	1.92E-76	g	ITIH5	GFP	0
1712	Etfdh	1.03E-80	0.514595854	0.49	0.567	2.01E-76	g	ITIH5	GFP	0
1713	S100a16	1.03E-80	0.40661232	0.457	0.562	2.01E-76	g	ITIH5	GFP	0
1714	Casp1	1.06E-80	-0.397650107	0.25	0.488	2.06E-76	g	ITIH5	GFP	0
1715	Tlr4	1.07E-80	-0.493649328	0.15	0.343	2.09E-76	g	ITIH5	GFP	0
1716	Slc45a4	1.12E-80	-0.318979238	0.182	0.376	2.18E-76	g	ITIH5	GFP	0
1717	Nsd1	1.30E-80	-0.262868523	0.202	0.392	2.53E-76	g	ITIH5	GFP	0
1718	Nme1	1.33E-80	-0.456410064	0.291	0.554	2.59E-76	g	ITIH5	GFP	0
1719	Inpp4a	1.34E-80	-0.565683185	0.147	0.354	2.61E-76	g	ITIH5	GFP	0
1720	Med9	1.50E-80	0.497679969	0.363	0.451	2.92E-76	g	ITIH5	GFP	0
1721	Nop53	1.52E-80	0.302353715	0.364	0.496	2.97E-76	g	ITIH5	GFP	0
1722	Map1s	1.56E-80	-0.870361994	0.127	0.346	3.03E-76	g	ITIH5	GFP	0
1723	Atp13a1	1.62E-80	-0.510317662	0.192	0.414	3.16E-76	g	ITIH5	GFP	0
1724	Trim25	1.65E-80	-0.701245663	0.462	0.786	3.21E-76	g	ITIH5	GFP	0
1725	Ei24	1.68E-80	0.339960023	0.53	0.661	3.28E-76	g	ITIH5	GFP	0
1726	Klf15	1.82E-80	2.065628764	0.351	0.178	3.54E-76	g	ITIH5	GFP	0
1727	Rassf5	1.89E-80	-0.457393965	0.123	0.298	3.69E-76	g	ITIH5	GFP	0
1728	Itga4	1.90E-80	-0.84180703	0.115	0.33	3.70E-76	g	ITIH5	GFP	0
1729	Vegfa	1.99E-80	0.974753643	0.456	0.439	3.88E-76	g	ITIH5	GFP	0
1730	Stard5	2.01E-80	-0.296254534	0.203	0.401	3.90E-76	g	ITIH5	GFP	0
1731	Anp32e	2.18E-80	-0.290437213	0.286	0.512	4.25E-76	g	ITIH5	GFP	0
1732	Hpf1	2.24E-80	-0.34696297	0.32	0.571	4.35E-76	g	ITIH5	GFP	0
1733	Rb1	2.41E-80	0.323705971	0.385	0.517	4.70E-76	g	ITIH5	GFP	0
1734	Hsp90b1	2.59E-80	-0.419482135	0.962	0.998	5.03E-76	g	ITIH5	GFP	0
1735	Nid2	2.59E-80	0.666296627	0.389	0.444	5.04E-76	g	ITIH5	GFP	0
1736	Rasd1	2.96E-80	1.517088658	0.437	0.306	5.76E-76	g	ITIH5	GFP	0
1737	Papss1	2.97E-80	0.303396115	0.344	0.471	5.78E-76	g	ITIH5	GFP	0
1738	Mmut	3.05E-80	0.94611175	0.399	0.386	5.93E-76	g	ITIH5	GFP	0
1739	Ebp	3.08E-80	-0.490678678	0.174	0.381	6.00E-76	g	ITIH5	GFP	0
1740	Nsdhl	3.12E-80	0.405453619	0.367	0.474	6.07E-76	g	ITIH5	GFP	0
1741	Pmp22	3.46E-80	-0.627544059	0.498	0.815	6.73E-76	g	ITIH5	GFP	0
1742	Tbc1d14	3.61E-80	-0.481598293	0.2	0.422	7.02E-76	g	ITIH5	GFP	0
1743	Cers2	3.79E-80	-0.637836985	0.236	0.496	7.37E-76	g	ITIH5	GFP	0
1744	Tmed9	3.93E-80	-0.375302284	0.448	0.732	7.65E-76	g	ITIH5	GFP	0
1745	Qars	4.08E-80	-0.338478783	0.223	0.434	7.93E-76	g	ITIH5	GFP	0
1746	Trabd	4.10E-80	-0.817599087	0.11	0.313	7.99E-76	g	ITIH5	GFP	0
1747	Tln2	4.19E-80	1.678021312	0.38	0.244	8.15E-76	g	ITIH5	GFP	0
1748	Zdhhc7	4.28E-80	-0.373785996	0.227	0.445	8.34E-76	g	ITIH5	GFP	0
1749	Agmo	4.65E-80	1.014708019	0.42	0.387	9.05E-76	g	ITIH5	GFP	0
1750	Myo18a	4.85E-80	-0.289899307	0.201	0.399	9.44E-76	g	ITIH5	GFP	0
1751	Vill	5.05E-80	-1.072355487	0.075	0.264	9.83E-76	g	ITIH5	GFP	0
1752	Gstm2	5.31E-80	0.785561308	0.402	0.428	1.03E-75	g	ITIH5	GFP	0
1753	Chchd3	5.66E-80	0.369375063	0.603	0.724	1.10E-75	g	ITIH5	GFP	0
1754	Akt1	6.03E-80	-0.652133961	0.603	0.892	1.17E-75	g	ITIH5	GFP	0
1755	Rab12	6.18E-80	-0.266080231	0.344	0.584	1.20E-75	g	ITIH5	GFP	0
1756	Hspa4	6.63E-80	-0.516874749	0.194	0.417	1.29E-75	g	ITIH5	GFP	0
1757	Pip4k2b	6.70E-80	-0.412897186	0.19	0.399	1.30E-75	g	ITIH5	GFP	0
1758	Mcm3	7.12E-80	-0.420909926	0.226	0.459	1.39E-75	g	ITIH5	GFP	0
1759	Smc4	7.77E-80	-0.451084004	0.174	0.382	1.51E-75	g	ITIH5	GFP	0
1760	Antxr1	8.16E-80	-0.496161816	0.171	0.383	1.59E-75	g	ITIH5	GFP	0
1761	Emc3	8.81E-80	0.2974494	0.635	0.773	1.72E-75	g	ITIH5	GFP	0
1762	Otulinl	9.05E-80	-0.847106095	0.136	0.361	1.76E-75	g	ITIH5	GFP	0
1763	Mcm5	9.06E-80	-0.680832801	0.134	0.341	1.76E-75	g	ITIH5	GFP	0
1764	Sec24b	9.38E-80	-0.437285064	0.202	0.415	1.83E-75	g	ITIH5	GFP	0
1765	Dnm2	9.93E-80	-0.323268843	0.446	0.716	1.93E-75	g	ITIH5	GFP	0
1766	Rxrb	1.02E-79	-0.287229268	0.283	0.506	1.98E-75	g	ITIH5	GFP	0
1767	Rbm5	1.11E-79	-0.257890966	0.473	0.734	2.16E-75	g	ITIH5	GFP	0
1768	Nt5dc2	1.13E-79	-0.818727024	0.125	0.343	2.20E-75	g	ITIH5	GFP	0
1769	Lst1	1.14E-79	-0.429985506	0.189	0.4	2.22E-75	g	ITIH5	GFP	0
1770	Top2b	1.17E-79	0.270134515	0.448	0.594	2.29E-75	g	ITIH5	GFP	0
1771	Ifi207	1.23E-79	-0.382488491	0.45	0.738	2.40E-75	g	ITIH5	GFP	0
1772	Fndc3a	1.43E-79	-0.534743538	0.187	0.412	2.79E-75	g	ITIH5	GFP	0
1773	Camk2g	1.46E-79	-0.303621822	0.22	0.423	2.84E-75	g	ITIH5	GFP	0
1774	Orai1	1.48E-79	-0.388915687	0.25	0.481	2.88E-75	g	ITIH5	GFP	0
1775	C2cd2	1.48E-79	0.649574423	0.401	0.471	2.88E-75	g	ITIH5	GFP	0
1776	Ano10	1.50E-79	0.791480863	0.369	0.391	2.91E-75	g	ITIH5	GFP	0
1777	Setx	1.54E-79	0.27325459	0.36	0.495	3.01E-75	g	ITIH5	GFP	0
1778	Afdn	1.58E-79	0.565739715	0.263	0.35	3.07E-75	g	ITIH5	GFP	0
1779	Exosc3	1.66E-79	-0.329399779	0.224	0.437	3.23E-75	g	ITIH5	GFP	0
1780	Nmt2	1.67E-79	-0.316353203	0.162	0.344	3.24E-75	g	ITIH5	GFP	0
1781	Ssr4	1.73E-79	-0.360096851	0.512	0.798	3.36E-75	g	ITIH5	GFP	0
1782	Plekhf2	1.76E-79	-0.265324701	0.452	0.712	3.42E-75	g	ITIH5	GFP	0
1783	Flot1	1.76E-79	0.273621779	0.575	0.724	3.43E-75	g	ITIH5	GFP	0
1784	1110038F14Rik	1.78E-79	0.265404005	0.326	0.455	3.47E-75	g	ITIH5	GFP	0
1785	Plagl2	1.83E-79	-0.864375372	0.107	0.311	3.56E-75	g	ITIH5	GFP	0
1786	Pde7a	1.83E-79	0.844552937	0.452	0.438	3.57E-75	g	ITIH5	GFP	0
1787	Ddi2	1.84E-79	-0.565626601	0.233	0.48	3.58E-75	g	ITIH5	GFP	0
1788	Rasip1	1.85E-79	1.021516856	0.429	0.392	3.61E-75	g	ITIH5	GFP	0
1789	Napa	1.88E-79	-0.471293112	0.468	0.766	3.65E-75	g	ITIH5	GFP	0
1790	Abhd11	1.89E-79	0.40443596	0.406	0.507	3.68E-75	g	ITIH5	GFP	0
1791	Nsd3	2.01E-79	-0.316969125	0.419	0.686	3.92E-75	g	ITIH5	GFP	0
1792	Rbp1	2.11E-79	-0.61514358	0.167	0.392	4.11E-75	g	ITIH5	GFP	0
1793	Nr1d2	2.22E-79	0.278787168	0.374	0.51	4.32E-75	g	ITIH5	GFP	0
1794	Nudt18	2.30E-79	0.78827191	0.485	0.487	4.47E-75	g	ITIH5	GFP	0
1795	Aif1	2.31E-79	-0.354452581	0.232	0.45	4.50E-75	g	ITIH5	GFP	0
1796	Bloc1s2	2.47E-79	-0.624055305	0.132	0.332	4.81E-75	g	ITIH5	GFP	0
1797	Smim4	2.58E-79	0.408991674	0.347	0.447	5.03E-75	g	ITIH5	GFP	0
1798	Acaa2	2.63E-79	0.468893423	0.624	0.707	5.11E-75	g	ITIH5	GFP	0
1799	Pgrmc2	2.86E-79	0.356207288	0.634	0.752	5.56E-75	g	ITIH5	GFP	0
1800	Smarca4	2.92E-79	-0.363742127	0.293	0.534	5.68E-75	g	ITIH5	GFP	0
1801	Ndst2	2.99E-79	-0.337621619	0.253	0.473	5.82E-75	g	ITIH5	GFP	0
1802	Maoa	3.52E-79	0.749101228	0.345	0.383	6.85E-75	g	ITIH5	GFP	0
1803	Acbd6	3.60E-79	0.392656296	0.397	0.506	7.00E-75	g	ITIH5	GFP	0
1804	Iars2	3.61E-79	0.272353329	0.365	0.497	7.02E-75	g	ITIH5	GFP	0
1805	Plec	3.69E-79	-0.656311364	0.591	0.884	7.18E-75	g	ITIH5	GFP	0
1806	Ubap1	3.99E-79	-0.259865188	0.286	0.501	7.76E-75	g	ITIH5	GFP	0
1807	Hnrnpu	4.10E-79	-0.258663588	0.485	0.752	7.99E-75	g	ITIH5	GFP	0
1808	Cluh	4.15E-79	0.326850202	0.606	0.733	8.08E-75	g	ITIH5	GFP	0
1809	Rtca	4.17E-79	-0.325976909	0.166	0.347	8.11E-75	g	ITIH5	GFP	0
1810	Sort1	4.46E-79	0.758713675	0.365	0.388	8.68E-75	g	ITIH5	GFP	0
1811	Man2a1	4.53E-79	-0.445759715	0.459	0.753	8.81E-75	g	ITIH5	GFP	0
1812	Smim11	4.57E-79	-0.268603275	0.199	0.391	8.89E-75	g	ITIH5	GFP	0
1813	Ppfibp2	4.61E-79	-1.236808468	0.068	0.264	8.97E-75	g	ITIH5	GFP	0
1814	Emg1	4.76E-79	-0.434121945	0.185	0.389	9.26E-75	g	ITIH5	GFP	0
1815	Rex1bd	4.84E-79	0.251009391	0.498	0.644	9.42E-75	g	ITIH5	GFP	0
1816	Ttc1	4.97E-79	-0.425579888	0.205	0.42	9.67E-75	g	ITIH5	GFP	0
1817	Lrrfip1	4.99E-79	-0.359365938	0.329	0.586	9.72E-75	g	ITIH5	GFP	0
1818	Ablim3	5.01E-79	1.525234272	0.372	0.262	9.76E-75	g	ITIH5	GFP	0
1819	Ly96	5.23E-79	-0.656314769	0.144	0.352	1.02E-74	g	ITIH5	GFP	0
1820	Dapk1	5.26E-79	-0.450821379	0.312	0.572	1.02E-74	g	ITIH5	GFP	0
1821	Pigk	5.28E-79	0.340149355	0.381	0.491	1.03E-74	g	ITIH5	GFP	0
1822	Homer3	5.70E-79	-0.920836751	0.116	0.331	1.11E-74	g	ITIH5	GFP	0
1823	Irak2	5.86E-79	0.306095604	0.482	0.613	1.14E-74	g	ITIH5	GFP	0
1824	Derl2	5.91E-79	-0.263549131	0.283	0.5	1.15E-74	g	ITIH5	GFP	0
1825	Sf3b1	5.96E-79	-0.284777849	0.497	0.768	1.16E-74	g	ITIH5	GFP	0
1826	Fto	5.96E-79	0.316185756	0.4	0.53	1.16E-74	g	ITIH5	GFP	0
1827	Aamdc	6.39E-79	0.616366295	0.412	0.461	1.24E-74	g	ITIH5	GFP	0
1828	Tbcb	6.42E-79	-0.256568806	0.197	0.381	1.25E-74	g	ITIH5	GFP	0
1829	Afap1	6.69E-79	0.551882976	0.328	0.412	1.30E-74	g	ITIH5	GFP	0
1830	A630001G21Rik	6.95E-79	-0.736895208	0.12	0.322	1.35E-74	g	ITIH5	GFP	0
1831	Shkbp1	6.98E-79	-0.271393178	0.181	0.366	1.36E-74	g	ITIH5	GFP	0
1832	Dbp	7.27E-79	0.780225698	0.398	0.425	1.42E-74	g	ITIH5	GFP	0
1833	Cisd1	7.38E-79	0.614354281	0.386	0.444	1.44E-74	g	ITIH5	GFP	0
1834	Kdr	7.39E-79	0.934005124	0.356	0.365	1.44E-74	g	ITIH5	GFP	0
1835	Hsd17b10	7.50E-79	0.390975005	0.338	0.446	1.46E-74	g	ITIH5	GFP	0
1836	Nsun2	7.53E-79	-0.313920608	0.295	0.526	1.47E-74	g	ITIH5	GFP	0
1837	Gsto1	7.54E-79	0.416165268	0.521	0.626	1.47E-74	g	ITIH5	GFP	0
1838	Igfbp6	7.55E-79	-0.563837304	0.177	0.397	1.47E-74	g	ITIH5	GFP	0
1839	Naaa	8.22E-79	-0.383610508	0.439	0.721	1.60E-74	g	ITIH5	GFP	0
1840	Rftn1	8.42E-79	-0.521907902	0.126	0.304	1.64E-74	g	ITIH5	GFP	0
1841	Ccar1	9.20E-79	-0.428853154	0.227	0.449	1.79E-74	g	ITIH5	GFP	0
1842	Haus8	9.91E-79	-0.959663502	0.09	0.284	1.93E-74	g	ITIH5	GFP	0
1843	Tcaf1	1.16E-78	0.715785977	0.369	0.41	2.25E-74	g	ITIH5	GFP	0
1844	Raf1	1.19E-78	0.320214038	0.336	0.451	2.32E-74	g	ITIH5	GFP	0
1845	Ubtd1	1.22E-78	-0.579160285	0.444	0.755	2.37E-74	g	ITIH5	GFP	0
1846	Pbx1	1.23E-78	0.387851461	0.378	0.486	2.40E-74	g	ITIH5	GFP	0
1847	Crlf3	1.29E-78	-0.48940879	0.118	0.289	2.50E-74	g	ITIH5	GFP	0
1848	Arhgap39	1.40E-78	-0.468087315	0.216	0.442	2.72E-74	g	ITIH5	GFP	0
1849	Baiap2	1.41E-78	-0.331127827	0.437	0.708	2.74E-74	g	ITIH5	GFP	0
1850	Erg28	1.44E-78	-0.606363232	0.155	0.364	2.81E-74	g	ITIH5	GFP	0
1851	B3gnt2	1.46E-78	-0.906612442	0.092	0.288	2.84E-74	g	ITIH5	GFP	0
1852	Slc29a3	1.50E-78	-0.557676393	0.202	0.437	2.92E-74	g	ITIH5	GFP	0
1853	Mrrf	1.54E-78	0.340277912	0.314	0.427	3.00E-74	g	ITIH5	GFP	0
1854	Pwwp2b	1.57E-78	-0.507664883	0.125	0.307	3.05E-74	g	ITIH5	GFP	0
1855	Gns	1.61E-78	-0.612113418	0.59	0.885	3.14E-74	g	ITIH5	GFP	0
1856	Retnla	1.74E-78	1.155687473	0.56	0.495	3.39E-74	g	ITIH5	GFP	0
1857	Sh2b1	1.79E-78	-0.266727279	0.263	0.476	3.49E-74	g	ITIH5	GFP	0
1858	Apmap	1.81E-78	0.492606226	0.413	0.498	3.51E-74	g	ITIH5	GFP	0
1859	Pdcd4	1.91E-78	0.474346901	0.466	0.555	3.72E-74	g	ITIH5	GFP	0
1860	Nop2	1.98E-78	-0.44208399	0.207	0.423	3.84E-74	g	ITIH5	GFP	0
1861	Stk38	2.26E-78	0.472469252	0.362	0.457	4.41E-74	g	ITIH5	GFP	0
1862	Pros1	2.28E-78	-0.350488344	0.426	0.701	4.43E-74	g	ITIH5	GFP	0
1863	Atxn3	2.32E-78	-0.416007203	0.211	0.418	4.52E-74	g	ITIH5	GFP	0
1864	Cyp4v3	2.43E-78	0.511598937	0.409	0.491	4.73E-74	g	ITIH5	GFP	0
1865	Bcl3	2.45E-78	-1.082751636	0.078	0.274	4.78E-74	g	ITIH5	GFP	0
1866	Dennd5a	2.50E-78	0.26194834	0.494	0.64	4.87E-74	g	ITIH5	GFP	0
1867	Rdh11	2.53E-78	-0.412117132	0.14	0.315	4.93E-74	g	ITIH5	GFP	0
1868	Tmem41b	2.54E-78	-0.694615005	0.118	0.313	4.94E-74	g	ITIH5	GFP	0
1869	Arhgef7	2.61E-78	-0.434596705	0.308	0.563	5.08E-74	g	ITIH5	GFP	0
1870	Usp15	2.61E-78	-0.272372219	0.285	0.507	5.08E-74	g	ITIH5	GFP	0
1871	Ramp2	2.64E-78	1.187717648	0.408	0.347	5.14E-74	g	ITIH5	GFP	0
1872	Fam173a	2.78E-78	0.303621378	0.332	0.45	5.42E-74	g	ITIH5	GFP	0
1873	Usp14	2.79E-78	-0.318924729	0.442	0.711	5.44E-74	g	ITIH5	GFP	0
1874	Park7	2.80E-78	0.588278106	0.587	0.642	5.44E-74	g	ITIH5	GFP	0
1875	Lzts2	2.92E-78	0.928256622	0.408	0.393	5.69E-74	g	ITIH5	GFP	0
1876	Hist1h4h	3.11E-78	-0.257356215	0.184	0.364	6.05E-74	g	ITIH5	GFP	0
1877	Rock1	3.23E-78	-0.501448163	0.19	0.406	6.30E-74	g	ITIH5	GFP	0
1878	Dpp9	3.33E-78	-0.378798377	0.248	0.48	6.47E-74	g	ITIH5	GFP	0
1879	Arpc2	3.56E-78	-0.639194519	0.623	0.9	6.94E-74	g	ITIH5	GFP	0
1880	Iah1	3.57E-78	0.533604667	0.385	0.463	6.94E-74	g	ITIH5	GFP	0
1881	Aox1	3.64E-78	1.093616112	0.375	0.336	7.08E-74	g	ITIH5	GFP	0
1882	Cops9	4.08E-78	-0.58838815	0.555	0.859	7.94E-74	g	ITIH5	GFP	0
1883	Slc28a2	4.26E-78	-0.410186066	0.199	0.407	8.30E-74	g	ITIH5	GFP	0
1884	Rnf13	4.32E-78	-0.420758396	0.439	0.725	8.41E-74	g	ITIH5	GFP	0
1885	Ifitm2	4.70E-78	-0.303941031	0.39	0.652	9.14E-74	g	ITIH5	GFP	0
1886	Actn1	4.82E-78	-0.648664704	0.581	0.877	9.37E-74	g	ITIH5	GFP	0
1887	Ccr2	4.87E-78	-0.367430215	0.309	0.558	9.48E-74	g	ITIH5	GFP	0
1888	Esam	5.02E-78	0.862758901	0.41	0.413	9.76E-74	g	ITIH5	GFP	0
1889	Zfp638	5.10E-78	-0.322811823	0.202	0.406	9.93E-74	g	ITIH5	GFP	0
1890	Mib1	5.30E-78	-0.310351865	0.463	0.734	1.03E-73	g	ITIH5	GFP	0
1891	Fez2	5.57E-78	0.287700911	0.336	0.464	1.08E-73	g	ITIH5	GFP	0
1892	Synj2	6.04E-78	-0.576186456	0.142	0.345	1.18E-73	g	ITIH5	GFP	0
1893	Ugcg	6.21E-78	-0.309634437	0.298	0.527	1.21E-73	g	ITIH5	GFP	0
1894	Rnf19b	7.13E-78	-0.336388532	0.433	0.704	1.39E-73	g	ITIH5	GFP	0
1895	Nrep	7.14E-78	0.733608062	0.364	0.401	1.39E-73	g	ITIH5	GFP	0
1896	Creb3l2	7.18E-78	0.275451131	0.365	0.494	1.40E-73	g	ITIH5	GFP	0
1897	Pa2g4	7.66E-78	-0.296627711	0.494	0.768	1.49E-73	g	ITIH5	GFP	0
1898	Atpaf2	7.84E-78	0.698585327	0.444	0.475	1.53E-73	g	ITIH5	GFP	0
1899	Tulp4	8.15E-78	-0.25192168	0.424	0.68	1.59E-73	g	ITIH5	GFP	0
1900	Msn	9.16E-78	-0.579245199	0.619	0.902	1.78E-73	g	ITIH5	GFP	0
1901	Itga1	9.84E-78	1.366762506	0.354	0.268	1.92E-73	g	ITIH5	GFP	0
1902	Itpripl1	1.03E-77	0.267680147	0.277	0.402	2.00E-73	g	ITIH5	GFP	0
1903	Ier3ip1	1.06E-77	-0.364556668	0.211	0.418	2.06E-73	g	ITIH5	GFP	0
1904	Ece1	1.06E-77	0.516985044	0.388	0.47	2.07E-73	g	ITIH5	GFP	0
1905	Nrip1	1.09E-77	1.164541258	0.374	0.323	2.13E-73	g	ITIH5	GFP	0
1906	Ssrp1	1.12E-77	-0.354887452	0.254	0.475	2.19E-73	g	ITIH5	GFP	0
1907	Rnaseh2b	1.14E-77	-0.498307772	0.159	0.358	2.21E-73	g	ITIH5	GFP	0
1908	Rab11fip5	1.16E-77	-0.312678515	0.465	0.739	2.26E-73	g	ITIH5	GFP	0
1909	Tmem86a	1.20E-77	0.275833204	0.41	0.543	2.34E-73	g	ITIH5	GFP	0
1910	Acadl	1.21E-77	0.460854671	0.793	0.865	2.35E-73	g	ITIH5	GFP	0
1911	Fam3a	1.24E-77	0.276696607	0.273	0.382	2.41E-73	g	ITIH5	GFP	0
1912	St3gal5	1.29E-77	-1.162456995	0.078	0.274	2.51E-73	g	ITIH5	GFP	0
1913	Eif4a1	1.37E-77	-0.603223874	0.58	0.876	2.67E-73	g	ITIH5	GFP	0
1914	Thbs2	1.44E-77	-0.284326268	0.343	0.585	2.80E-73	g	ITIH5	GFP	0
1915	Eed	1.45E-77	-0.324604076	0.24	0.454	2.82E-73	g	ITIH5	GFP	0
1916	Galnt15	1.49E-77	1.317474804	0.385	0.302	2.91E-73	g	ITIH5	GFP	0
1917	Wdfy1	1.51E-77	-0.625519331	0.142	0.347	2.94E-73	g	ITIH5	GFP	0
1918	Supt20	1.56E-77	-0.251220893	0.322	0.557	3.03E-73	g	ITIH5	GFP	0
1919	Cdkn1a	1.57E-77	0.37290514	0.734	0.86	3.05E-73	g	ITIH5	GFP	0
1920	Pgap1	1.63E-77	-0.804003116	0.102	0.291	3.18E-73	g	ITIH5	GFP	0
1921	Gigyf1	1.74E-77	0.254650215	0.368	0.507	3.39E-73	g	ITIH5	GFP	0
1922	Fip1l1	1.85E-77	-0.474386839	0.162	0.362	3.60E-73	g	ITIH5	GFP	0
1923	Dctn3	1.93E-77	0.30250965	0.681	0.821	3.75E-73	g	ITIH5	GFP	0
1924	Commd2	2.03E-77	-0.456828482	0.164	0.355	3.96E-73	g	ITIH5	GFP	0
1925	Bcl9l	2.04E-77	0.823143203	0.383	0.383	3.97E-73	g	ITIH5	GFP	0
1926	Sertad2	2.05E-77	-0.653557583	0.123	0.318	3.99E-73	g	ITIH5	GFP	0
1927	Eif4e2	2.06E-77	-0.352687469	0.395	0.66	4.01E-73	g	ITIH5	GFP	0
1928	Rdh14	2.11E-77	0.392433096	0.304	0.41	4.11E-73	g	ITIH5	GFP	0
1929	Zpr1	2.24E-77	-0.420868111	0.193	0.394	4.36E-73	g	ITIH5	GFP	0
1930	Hnrnph2	2.29E-77	-0.338978035	0.323	0.569	4.45E-73	g	ITIH5	GFP	0
1931	Fhl1	2.36E-77	0.947393251	0.404	0.381	4.60E-73	g	ITIH5	GFP	0
1932	Ppm1m	2.38E-77	0.666846078	0.443	0.494	4.64E-73	g	ITIH5	GFP	0
1933	Dgkd	2.58E-77	0.418510314	0.471	0.569	5.01E-73	g	ITIH5	GFP	0
1934	Yrdc	2.67E-77	-0.533507898	0.164	0.37	5.19E-73	g	ITIH5	GFP	0
1935	Coq9	2.68E-77	0.836769838	0.339	0.361	5.21E-73	g	ITIH5	GFP	0
1936	Zfp263	2.85E-77	-0.25381034	0.205	0.393	5.55E-73	g	ITIH5	GFP	0
1937	Lyz1	3.00E-77	-0.440670128	0.205	0.418	5.83E-73	g	ITIH5	GFP	0
1938	Clec4a1	3.19E-77	-0.327057177	0.248	0.468	6.20E-73	g	ITIH5	GFP	0
1939	Tmem50b	3.22E-77	0.257558248	0.338	0.467	6.26E-73	g	ITIH5	GFP	0
1940	Phlda1	3.24E-77	-0.258098173	0.158	0.332	6.30E-73	g	ITIH5	GFP	0
1941	Sar1a	3.39E-77	0.474580436	0.784	0.862	6.60E-73	g	ITIH5	GFP	0
1942	Man1a2	3.65E-77	-0.4338455	0.196	0.409	7.10E-73	g	ITIH5	GFP	0
1943	Wdr13	3.83E-77	-0.329034542	0.176	0.365	7.46E-73	g	ITIH5	GFP	0
1944	Sulf1	3.99E-77	-0.786301375	0.124	0.333	7.77E-73	g	ITIH5	GFP	0
1945	Nomo1	4.09E-77	0.311362679	0.337	0.455	7.95E-73	g	ITIH5	GFP	0
1946	Cxcl12	4.09E-77	0.27735691	0.473	0.615	7.96E-73	g	ITIH5	GFP	0
1947	Cdt1	4.71E-77	-0.544055744	0.152	0.356	9.16E-73	g	ITIH5	GFP	0
1948	Ogfr	5.17E-77	0.654135988	0.323	0.388	1.01E-72	g	ITIH5	GFP	0
1949	Pik3r1	5.45E-77	0.336972691	0.428	0.549	1.06E-72	g	ITIH5	GFP	0
1950	Cd99l2	5.73E-77	0.539735053	0.341	0.412	1.12E-72	g	ITIH5	GFP	0
1951	Arl6ip5	5.90E-77	-0.485394764	0.495	0.793	1.15E-72	g	ITIH5	GFP	0
1952	Tmem104	6.59E-77	-0.602010856	0.244	0.496	1.28E-72	g	ITIH5	GFP	0
1953	Sdhaf2	6.67E-77	-0.25453002	0.213	0.407	1.30E-72	g	ITIH5	GFP	0
1954	Psd3	6.71E-77	-0.512594151	0.137	0.326	1.31E-72	g	ITIH5	GFP	0
1955	Cdip1	6.85E-77	0.432157861	0.349	0.445	1.33E-72	g	ITIH5	GFP	0
1956	Cab39	6.93E-77	-0.450525452	0.502	0.796	1.35E-72	g	ITIH5	GFP	0
1957	Sowahc	7.30E-77	0.724720902	0.397	0.422	1.42E-72	g	ITIH5	GFP	0
1958	Pck2	7.59E-77	0.318158828	0.312	0.425	1.48E-72	g	ITIH5	GFP	0
1959	Vps33a	7.80E-77	-0.281617869	0.183	0.365	1.52E-72	g	ITIH5	GFP	0
1960	Mtor	8.30E-77	0.333253375	0.392	0.509	1.62E-72	g	ITIH5	GFP	0
1961	Ccng1	8.47E-77	0.562088145	0.861	0.92	1.65E-72	g	ITIH5	GFP	0
1962	Hist2h2ac	8.70E-77	-0.399781168	0.218	0.43	1.69E-72	g	ITIH5	GFP	0
1963	Hdac4	9.14E-77	-0.317339373	0.184	0.372	1.78E-72	g	ITIH5	GFP	0
1964	Ufsp2	9.14E-77	-0.495601313	0.198	0.419	1.78E-72	g	ITIH5	GFP	0
1965	Ankrd46	9.25E-77	0.36831931	0.287	0.398	1.80E-72	g	ITIH5	GFP	0
1966	Uba6	9.26E-77	-0.491851729	0.171	0.374	1.80E-72	g	ITIH5	GFP	0
1967	Tex264	1.03E-76	-0.381867311	0.494	0.779	2.00E-72	g	ITIH5	GFP	0
1968	Txndc11	1.05E-76	-0.288808555	0.264	0.48	2.05E-72	g	ITIH5	GFP	0
1969	Eci1	1.08E-76	0.70579623	0.486	0.504	2.10E-72	g	ITIH5	GFP	0
1970	Cd1d1	1.09E-76	1.310916737	0.366	0.29	2.11E-72	g	ITIH5	GFP	0
1971	Phf3	1.41E-76	-0.289569329	0.207	0.402	2.74E-72	g	ITIH5	GFP	0
1972	Atp2b1	1.44E-76	-0.692811564	0.154	0.373	2.81E-72	g	ITIH5	GFP	0
1973	Soga1	1.71E-76	-0.270855324	0.292	0.512	3.32E-72	g	ITIH5	GFP	0
1974	B3gat3	1.71E-76	-0.344348159	0.298	0.535	3.33E-72	g	ITIH5	GFP	0
1975	Atraid	1.71E-76	0.314997644	0.378	0.492	3.34E-72	g	ITIH5	GFP	0
1976	Gatad2a	1.76E-76	-0.333321672	0.508	0.784	3.43E-72	g	ITIH5	GFP	0
1977	Hspe1	1.91E-76	-0.250556743	0.553	0.82	3.72E-72	g	ITIH5	GFP	0
1978	Dhcr7	1.93E-76	-0.259611952	0.261	0.474	3.75E-72	g	ITIH5	GFP	0
1979	Rpain	1.95E-76	-0.325046653	0.132	0.291	3.80E-72	g	ITIH5	GFP	0
1980	Tom1	2.05E-76	-0.415298313	0.141	0.316	3.98E-72	g	ITIH5	GFP	0
1981	Rnf166	2.07E-76	-0.395822869	0.233	0.45	4.03E-72	g	ITIH5	GFP	0
1982	Col14a1	2.14E-76	-0.865788724	0.189	0.451	4.17E-72	g	ITIH5	GFP	0
1983	Insig2	2.22E-76	0.363130705	0.307	0.411	4.33E-72	g	ITIH5	GFP	0
1984	Scly	2.33E-76	-0.99395555	0.095	0.295	4.54E-72	g	ITIH5	GFP	0
1985	Ptprj	2.47E-76	-0.576065285	0.484	0.792	4.81E-72	g	ITIH5	GFP	0
1986	Pla2g12a	2.56E-76	0.704176812	0.412	0.449	4.98E-72	g	ITIH5	GFP	0
1987	Prmt2	2.67E-76	-0.366039321	0.194	0.393	5.20E-72	g	ITIH5	GFP	0
1988	Vps4b	2.69E-76	-0.447438072	0.165	0.357	5.24E-72	g	ITIH5	GFP	0
1989	Poldip2	2.83E-76	0.370010655	0.35	0.452	5.51E-72	g	ITIH5	GFP	0
1990	Vhl	3.09E-76	0.704229271	0.352	0.401	6.01E-72	g	ITIH5	GFP	0
1991	Gskip	3.10E-76	-0.305950727	0.281	0.5	6.04E-72	g	ITIH5	GFP	0
1992	Pcca	3.13E-76	0.913613668	0.422	0.407	6.09E-72	g	ITIH5	GFP	0
1993	Heg1	3.63E-76	0.261848289	0.547	0.698	7.06E-72	g	ITIH5	GFP	0
1994	Pdgfrb	3.67E-76	0.262726746	0.341	0.469	7.15E-72	g	ITIH5	GFP	0
1995	Vezf1	3.67E-76	0.328216052	0.279	0.386	7.15E-72	g	ITIH5	GFP	0
1996	Dolk	3.79E-76	0.815590196	0.354	0.376	7.38E-72	g	ITIH5	GFP	0
1997	Notch1	4.12E-76	0.574443752	0.343	0.413	8.02E-72	g	ITIH5	GFP	0
1998	Megf9	4.24E-76	0.768609724	0.348	0.385	8.25E-72	g	ITIH5	GFP	0
1999	Kpna6	4.38E-76	0.386525679	0.374	0.48	8.52E-72	g	ITIH5	GFP	0
[truncated: 37,735 more rows]
