# Supplementary material for: Systems genetics reveals ITIH5 as a key mediator of adipocyte–Endothelial crosstalk
Source: Mol Metab. 2026 Apr 21;108:102373. doi: 10.1016/j.molmet.2026.102373 (PMC13156600; doi:10.1016/j.molmet.2026.102373)
Supplement: Multimedia component 15 [file mmc15.csv]

Trait	Significance (AAV-ITIH5 / AAV-GFP)
	Chow	HFD
Ejection fraction	lower	lower
LV Mass	NS	NS
Cardiac output	lower	lower
Heart rate	higher	lower
Volume (diastole)	NS	NS
Volume (systole)	lower	lower
Stroke volume	NS	NS
Peak velocity	lower	lower
		* significance denotes P<0.05 or shows as not significant (NS)
